# Supplementary material for: Diaqua­bis­(4-formyl­benzoato-κO 1)bis­(nicotinamide-κN 1)zinc
Source: Acta Crystallogr Sect E Struct Rep Online. 2012 Jul 28;68(Pt 8):m1127–8. doi: 10.1107/S160053681203320X (PMC3414168; doi:10.1107/S160053681203320X)
Supplement: Supplementary file 2 [file e-68-m1127-Isup2.hkl]

#
# h,k,l, Fc-squared, Fo-squared, sigma(Fo-squared) and status flag
#
data_I
_shelx_title ' ms4 in P -1'
_shelx_refln_list_code          4
_shelx_F_calc_maximum      137.96
_exptl_crystal_F_000       331.93
_reflns_d_resolution_high  0.7441
 
loop_
 _symmetry_equiv_pos_as_xyz
 'x, y, z'
 '-x, -y, -z'
 
_cell_length_a     7.7861
_cell_length_b     9.7877
_cell_length_c     9.9087
_cell_angle_alpha  77.851
_cell_angle_beta   71.462
_cell_angle_gamma  86.720
 
_shelx_F_squared_multiplier     1.000
 
loop_
 _refln_index_h
 _refln_index_k
 _refln_index_l
 _refln_F_squared_calc
 _refln_F_squared_meas
 _refln_F_squared_sigma
 _refln_observed_status
   1   0   0     2125.10     2030.75     20.94 o
   2   0   0     1982.47     2017.35     16.38 o
   3   0   0       24.70       40.59      0.56 o
   4   0   0      135.84      112.72      1.18 o
   5   0   0       19.43       18.71      0.52 o
   6   0   0      698.08      686.78      7.58 o
   7   0   0      886.19      860.98     11.31 o
   8   0   0      650.30      630.84      8.71 o
   9   0   0      298.33      289.35      6.42 o
  -9   1   0      244.54      236.14      4.08 o
  -8   1   0       53.67       55.85      1.61 o
  -7   1   0      871.43      847.53     11.16 o
  -6   1   0      463.58      429.80      5.01 o
  -5   1   0      159.51      160.85      1.93 o
  -4   1   0       20.16       19.01      0.53 o
  -3   1   0     4498.72     4472.98     55.33 o
  -2   1   0      524.01      550.46      4.84 o
  -1   1   0     3449.33     3439.17     35.09 o
   0   1   0     2539.30     1750.10     33.65 o
   1   1   0     3157.62     2954.73     36.77 o
   2   1   0      104.88       79.38      1.24 o
   3   1   0      725.62      713.28      7.44 o
   4   1   0      723.15      737.83      6.27 o
   5   1   0      495.36      481.10      6.01 o
   6   1   0      385.32      371.07      5.68 o
   7   1   0      850.04      836.36     13.73 o
   8   1   0      131.65      132.68      2.62 o
   9   1   0       51.75       51.93      1.69 o
  -9   2   0       71.64       77.08      2.04 o
  -8   2   0        9.30        7.44      0.85 o
  -7   2   0       33.26       30.98      1.17 o
  -6   2   0       45.76       62.29      1.25 o
  -5   2   0      807.14      834.27      8.84 o
  -4   2   0     1013.68     1113.81      9.48 o
  -3   2   0     1270.51     1277.74     10.23 o
  -2   2   0     1415.57     1435.75     25.50 o
  -1   2   0     3498.88     3651.66     51.17 o
   0   2   0      568.95      585.92      5.37 o
   1   2   0      494.76      441.19      4.97 o
   2   2   0      128.77      129.88      1.48 o
   3   2   0      374.22      366.35      3.20 o
   4   2   0     1305.99     1304.17     11.75 o
   5   2   0      854.14      845.11     10.49 o
   6   2   0       27.45       29.04      1.40 o
   7   2   0     1439.78     1421.16     22.57 o
   8   2   0       24.75       22.22      1.38 o
   9   2   0      160.04      165.03      3.20 o
  -9   3   0        1.90        1.95      0.82 o
  -8   3   0       39.97       30.32      1.31 o
  -7   3   0        1.37        1.62      0.61 o
  -6   3   0      186.81      179.41      3.03 o
  -5   3   0      550.84      556.01      9.48 o
  -4   3   0      475.20      457.13      4.93 o
  -3   3   0      687.16      701.29      9.71 o
  -2   3   0     1605.11     1600.01     14.58 o
  -1   3   0     3397.66     3561.61     28.74 o
   0   3   0      168.62      166.77      1.64 o
   1   3   0      818.45      788.76      6.56 o
   2   3   0     1605.12     1627.71     12.71 o
   3   3   0        3.61        5.41      0.27 o
   4   3   0     1916.56     1907.14     21.45 o
   5   3   0      119.15      121.55      2.07 o
   6   3   0      226.57      223.29      3.74 o
   7   3   0       14.83       13.82      1.50 o
   8   3   0      124.30      120.80      3.59 o
   9   3   0       27.53       26.01      1.60 o
  -9   4   0       50.93       55.92      2.28 o
  -8   4   0       70.74       64.67      2.30 o
  -7   4   0      368.14      357.31      6.74 o
  -6   4   0      395.88      402.02     11.50 o
  -5   4   0      754.31      772.63     12.75 o
  -4   4   0       19.32       18.04      0.67 o
  -3   4   0       32.61       30.88      0.75 o
  -2   4   0      216.20      202.99      2.75 o
  -1   4   0       69.93       52.52      0.67 o
   0   4   0      517.58      528.99      6.29 o
   1   4   0     3563.42     3600.31     32.72 o
   2   4   0     3432.34     3628.05     37.96 o
   3   4   0     1355.36     1405.99     15.19 o
   4   4   0        5.26        4.89      0.33 o
   5   4   0      148.66      145.95      2.14 o
   6   4   0     1208.20     1186.68     16.51 o
   7   4   0      111.67      108.86      2.78 o
   8   4   0      154.51      155.78      3.73 o
   9   4   0      343.79      346.57      6.88 o
  -9   5   0       84.92       92.09      2.99 o
  -8   5   0       46.30       44.78      2.06 o
  -7   5   0      288.31      274.89      5.58 o
  -6   5   0      132.55      131.11      4.53 o
  -5   5   0      307.11      307.31      4.99 o
  -4   5   0      501.46      491.22      7.67 o
  -3   5   0       89.67       84.11      1.69 o
  -2   5   0      476.56      509.47      4.63 o
  -1   5   0       10.20        5.73      0.40 o
   0   5   0        1.77        4.15      0.25 o
   1   5   0      812.11      832.54      6.50 o
   2   5   0     1683.89     1730.84     13.15 o
   3   5   0       37.74       49.41      0.74 o
   4   5   0      206.78      195.27      2.37 o
   5   5   0      258.26      256.58      3.35 o
   6   5   0       65.03       70.73      2.70 o
   7   5   0       45.54       47.67      1.82 o
   8   5   0       43.66       43.83      1.90 o
   9   5   0      159.07      165.22      6.65 o
  -8   6   0       25.92       26.47      1.82 o
  -7   6   0       52.72       59.99      2.24 o
  -6   6   0        8.63        9.93      1.13 o
  -5   6   0      203.18      203.13      4.31 o
  -4   6   0        4.89        6.28      0.67 o
  -3   6   0        2.33        2.22      0.50 o
  -2   6   0     1055.51     1062.70     11.49 o
  -1   6   0      252.19      252.18      2.52 o
   0   6   0      394.84      409.76      3.86 o
   1   6   0      130.88      158.87      1.60 o
   2   6   0      150.61      140.83      1.50 o
   3   6   0       20.21       20.09      0.49 o
   4   6   0       47.64       45.04      1.01 o
   5   6   0      520.85      497.83      7.03 o
   6   6   0      304.30      296.15      6.92 o
   7   6   0       81.69       78.03      4.53 o
   8   6   0      111.48      113.03      3.18 o
  -8   7   0       40.37       44.70      2.24 o
  -7   7   0        7.28        9.94      1.31 o
  -6   7   0       11.81       10.72      1.27 o
  -5   7   0       55.25       56.21      2.95 o
  -4   7   0       80.04       81.53      6.39 o
  -3   7   0      343.62      334.46      4.10 o
  -2   7   0      585.14      595.08      6.29 o
  -1   7   0      533.47      553.19      5.15 o
   0   7   0       82.00       71.16      1.15 o
   1   7   0       25.15       34.61      0.65 o
   2   7   0      131.36      129.25      1.53 o
   3   7   0       84.07       86.33      1.21 o
   4   7   0       13.76       15.85      0.74 o
   5   7   0      483.59      496.72     10.21 o
   6   7   0      112.59      112.80      3.05 o
   7   7   0       30.37       28.67      1.70 o
   8   7   0        0.98        0.86      0.97 o
  -7   8   0      134.24      136.36      3.10 o
  -6   8   0       78.37       77.65      2.22 o
  -5   8   0      544.53      524.57     12.92 o
  -4   8   0      195.20      197.68      4.92 o
  -3   8   0       42.95       44.31      1.06 o
  -2   8   0      161.21      159.78      2.12 o
  -1   8   0      146.63      155.90      2.00 o
   0   8   0      171.50      164.80      1.93 o
   1   8   0       37.99       34.91      0.78 o
   2   8   0      711.51      728.38      7.54 o
   3   8   0      285.71      300.36      3.36 o
   4   8   0       28.74       30.02      0.97 o
   5   8   0       37.26       41.00      1.46 o
   6   8   0       23.32       23.00      1.60 o
   7   8   0       35.68       33.16      1.80 o
  -7   9   0       80.19       72.99      2.83 o
  -6   9   0      119.30      121.67      5.07 o
  -5   9   0      410.52      422.34      8.15 o
  -4   9   0      505.19      511.07      7.34 o
  -3   9   0      132.32      124.48      2.64 o
  -2   9   0      263.86      260.56      3.43 o
  -1   9   0       84.04       82.79      1.54 o
   0   9   0      177.98      179.90      2.89 o
   1   9   0        9.05        9.24      0.58 o
   2   9   0       29.69       28.59      0.82 o
   3   9   0      249.54      248.18      2.94 o
   4   9   0      344.97      358.94      6.13 o
   5   9   0      162.39      157.63      4.20 o
   6   9   0      206.87      208.88      4.85 o
   7   9   0       37.00       35.91      3.05 o
  -6  10   0       58.51       52.34      3.22 o
  -5  10   0      172.97      173.01      4.45 o
  -4  10   0      114.57      104.33      2.43 o
  -3  10   0      140.83      144.47      2.94 o
  -2  10   0      144.53      152.82      3.49 o
  -1  10   0       54.14       58.54      1.46 o
   0  10   0      294.14      292.45      4.31 o
   1  10   0       39.97       40.99      1.24 o
   2  10   0      544.80      536.20      9.35 o
   3  10   0      512.47      515.16      5.98 o
   4  10   0       67.51       66.41      1.58 o
   5  10   0       97.99       95.64      2.67 o
   6  10   0       48.31       53.54      4.04 o
  -5  11   0       10.69        9.11      1.51 o
  -4  11   0      175.29      175.65      6.25 o
  -3  11   0       23.11       24.72      1.61 o
  -2  11   0       15.32       17.09      1.72 o
  -1  11   0      374.03      366.49      5.27 o
   0  11   0      471.52      459.74      6.38 o
   1  11   0      293.72      300.46      4.52 o
   2  11   0      157.55      159.18      2.78 o
   3  11   0       56.43       56.89      2.02 o
   4  11   0      106.19      100.96      2.80 o
   5  11   0       37.80       34.78      3.05 o
  -3  12   0       60.32       60.01      3.58 o
  -2  12   0      161.85      149.49      3.43 o
  -1  12   0       46.19       51.85      1.53 o
   0  12   0      166.90      166.41      2.99 o
   1  12   0       23.11       22.39      1.12 o
   2  12   0       46.78       43.67      1.85 o
   3  12   0       71.96       67.11      2.31 o
  -2 -12   1       24.58       21.32      1.11 o
  -1 -12   1      168.24      167.05      3.02 o
   0 -12   1       73.61       78.18      2.18 o
   1 -12   1      328.57      330.65      5.47 o
   2 -12   1      182.26      174.94      4.13 o
   3 -12   1       15.21       12.81      1.37 o
  -4 -11   1       12.55       13.49      1.69 o
  -3 -11   1       17.45       14.97      0.87 o
  -2 -11   1       87.21       84.83      1.90 o
  -1 -11   1      152.40      149.18      2.72 o
   0 -11   1      626.04      627.08      8.34 o
   1 -11   1      268.33      264.06      4.05 o
   2 -11   1      136.79      136.76      2.44 o
   3 -11   1       15.84       16.02      1.84 o
   4 -11   1       11.82       12.09      1.11 o
   5 -11   1       42.57       40.65      2.29 o
  -5 -10   1       71.88       74.37      2.37 o
  -4 -10   1        2.98        3.83      0.87 o
  -3 -10   1      719.99      715.10      9.22 o
  -2 -10   1        3.35        3.07      0.59 o
  -1 -10   1       51.72       55.74      1.46 o
   0 -10   1       23.16       25.17      1.05 o
   1 -10   1      147.68      142.94      2.53 o
   2 -10   1       75.49       74.08      1.60 o
   3 -10   1       37.86       38.55      1.78 o
   4 -10   1       22.38       27.53      2.60 o
   5 -10   1       95.56       97.28      4.29 o
   6 -10   1      155.24      153.86      5.92 o
  -6  -9   1      147.55      143.27      4.14 o
  -5  -9   1       41.15       41.47      1.49 o
  -4  -9   1      168.69      171.46      2.70 o
  -3  -9   1      167.23      162.57      2.54 o
  -2  -9   1      213.50      205.92      3.22 o
  -1  -9   1      215.50      227.22      3.48 o
   0  -9   1       57.89       55.34      1.36 o
   1  -9   1      130.59      123.84      1.99 o
   2  -9   1       79.62       84.11      1.97 o
   3  -9   1      103.40      102.79      2.24 o
   4  -9   1      134.26      139.23      2.77 o
   5  -9   1      298.19      296.71      8.45 o
   6  -9   1      187.87      188.61     10.94 o
   7  -9   1      176.05      175.56      4.60 o
  -7  -8   1       58.40       63.48      3.52 o
  -6  -8   1       57.19       58.71      2.30 o
  -5  -8   1      235.55      225.23      3.77 o
  -4  -8   1      162.89      162.26      2.52 o
  -3  -8   1      743.56      732.26      8.42 o
  -2  -8   1      624.11      632.70      6.45 o
  -1  -8   1      351.89      359.68      4.39 o
   0  -8   1      194.92      191.91      2.49 o
   1  -8   1      238.36      242.29      2.97 o
   2  -8   1      625.97      652.25      8.80 o
   3  -8   1       93.53      100.02      2.10 o
   4  -8   1     1135.96     1116.79     24.58 o
   5  -8   1       69.12       69.08      3.49 o
   6  -8   1      253.64      254.14      4.55 o
   7  -8   1        5.14        6.39      1.03 o
  -7  -7   1      215.12      236.39      7.20 o
  -6  -7   1      552.47      573.42     13.90 o
  -5  -7   1      579.97      579.96     10.59 o
  -4  -7   1       65.54       65.33      1.38 o
  -3  -7   1      241.82      248.81      3.29 o
  -2  -7   1       83.86       82.44      1.48 o
  -1  -7   1      412.27      424.39      3.91 o
   0  -7   1       47.54       50.57      0.81 o
   1  -7   1     1493.61     1552.79     14.55 o
   2  -7   1     1065.02     1063.65     12.38 o
   3  -7   1     1277.94     1301.30     14.99 o
   4  -7   1        3.48        5.80      1.44 o
   5  -7   1       45.40       46.62      1.53 o
   6  -7   1       45.65       41.60      1.55 o
   7  -7   1       36.70       37.58      3.92 o
   8  -7   1       65.06       70.39      6.14 o
  -8  -6   1       42.30       41.94      2.02 o
  -7  -6   1       51.20       47.87      1.98 o
  -6  -6   1      265.03      262.96      5.34 o
  -5  -6   1      336.16      333.00      8.57 o
  -4  -6   1      108.00      117.16      2.31 o
  -3  -6   1      252.57      249.32      2.82 o
  -2  -6   1        6.31       10.34      0.47 o
  -1  -6   1      520.90      516.15      4.60 o
   0  -6   1      226.34      244.78      2.37 o
   1  -6   1       22.08       13.32      0.43 o
   2  -6   1      772.89      725.20      7.78 o
   3  -6   1        9.37        9.45      1.31 o
   4  -6   1      479.84      481.78      6.30 o
   5  -6   1      372.29      374.78      6.90 o
   6  -6   1      424.98      408.19      7.56 o
   7  -6   1      102.44       97.44      2.85 o
   8  -6   1       44.07       41.26      2.06 o
  -8  -5   1        3.74        3.36      1.02 o
  -7  -5   1       32.71       30.12      1.60 o
  -6  -5   1       58.39       59.68      1.99 o
  -5  -5   1        2.94        4.90      0.81 o
  -4  -5   1        5.25        6.39      0.47 o
  -3  -5   1        7.39        7.32      0.33 o
  -2  -5   1      419.07      376.24      3.43 o
  -1  -5   1      948.71      932.56      7.55 o
   0  -5   1       47.03       39.29      0.56 o
   1  -5   1       98.15      103.73      1.15 o
   2  -5   1      383.35      362.70      3.22 o
   3  -5   1      169.18      160.89      2.09 o
   4  -5   1       79.59       81.35      1.87 o
   5  -5   1       10.25       10.70      0.84 o
   6  -5   1      571.20      561.38      9.72 o
   7  -5   1      110.30      102.19      2.80 o
   8  -5   1      170.97      160.22      8.14 o
   9  -5   1       40.90       40.32      3.07 o
  -9  -4   1       71.49       75.44      3.79 o
  -8  -4   1      114.16      108.80      3.04 o
  -7  -4   1       61.40       57.51      2.47 o
  -6  -4   1        1.70        2.91      0.80 o
  -5  -4   1      454.20      456.00      6.16 o
  -4  -4   1       26.50       22.10      0.74 o
  -3  -4   1      981.56      959.50      8.69 o
  -2  -4   1        3.08       12.66      0.35 o
  -1  -4   1      993.54      977.97      7.55 o
   0  -4   1     1206.39     1234.76      9.83 o
   1  -4   1      143.43      156.13      1.51 o
   2  -4   1       97.81       91.77      1.03 o
   3  -4   1      372.90      356.93      4.05 o
   4  -4   1       10.25       11.84      1.13 o
   5  -4   1       24.51       28.35      1.07 o
   6  -4   1      125.48      120.81      2.88 o
   7  -4   1      250.50      224.48      4.62 o
   8  -4   1        2.18        2.43      0.93 o
   9  -4   1       74.81       76.42      2.59 o
  -9  -3   1       49.21       45.65      2.05 o
  -8  -3   1       48.12       48.91      1.95 o
  -7  -3   1      115.11      113.48      2.89 o
  -6  -3   1      716.21      720.00     11.98 o
  -5  -3   1      979.55      951.17     11.85 o
  -4  -3   1      288.90      267.40      4.64 o
  -3  -3   1      651.25      625.63      5.30 o
  -2  -3   1       70.28       97.97      1.14 o
  -1  -3   1      184.94      167.31      1.47 o
   0  -3   1       46.26       42.55      0.51 o
   1  -3   1      145.71      152.15      1.60 o
   2  -3   1      346.12      357.72      4.08 o
   3  -3   1     1311.99     1276.68     13.61 o
   4  -3   1      463.46      425.94      5.88 o
   5  -3   1        3.10        3.36      0.35 o
   6  -3   1      160.90      146.82      2.35 o
   7  -3   1        2.38        5.22      0.68 o
   8  -3   1       30.60       28.18      1.59 o
   9  -3   1        3.45        4.83      0.88 o
  -9  -2   1       76.41       83.91      2.19 o
  -8  -2   1      295.58      289.35      5.77 o
  -7  -2   1       11.78       11.06      1.02 o
  -6  -2   1        6.19        5.28      0.73 o
  -5  -2   1      442.38      433.08      5.73 o
  -4  -2   1      941.15      919.11      8.50 o
  -3  -2   1     1075.94     1153.78     10.58 o
  -2  -2   1      818.60      824.97     12.07 o
  -1  -2   1      395.98      387.35      3.17 o
   0  -2   1        2.47        9.64      0.35 o
   1  -2   1      645.63      746.07      8.94 o
   2  -2   1        1.96        2.48      0.25 o
   3  -2   1      402.38      374.87      3.33 o
   4  -2   1     5443.92     5628.13     44.62 o
   5  -2   1       37.79       42.26      0.70 o
   6  -2   1      278.80      302.85      4.04 o
   7  -2   1      507.73      462.69      6.51 o
   8  -2   1      140.55      136.37      2.64 o
   9  -2   1       20.62       21.30      1.20 o
  -9  -1   1       14.95       14.30      1.13 o
  -8  -1   1      182.70      178.87      3.27 o
  -7  -1   1        4.35        4.53      0.79 o
  -6  -1   1      126.06      121.19      2.87 o
  -5  -1   1      255.99      261.16      3.40 o
  -4  -1   1      174.86      194.26      2.06 o
  -3  -1   1     1123.32     1149.02      9.91 o
  -2  -1   1      289.90      280.32      3.42 o
  -1  -1   1       11.00       13.18      0.71 o
   0  -1   1       55.38       54.05      0.61 o
   1  -1   1     5630.81     5587.89     48.15 o
   2  -1   1       72.66       71.51      0.87 o
   3  -1   1     1298.20     1356.90     11.75 o
   4  -1   1     1134.08     1045.45      7.80 o
   5  -1   1      124.58      134.92      1.49 o
   6  -1   1      108.05       90.38      1.50 o
   7  -1   1       77.13       80.98      1.77 o
   8  -1   1      116.97      117.66      2.38 o
   9  -1   1       53.00       49.84      1.63 o
  10  -1   1       83.42       82.27      2.20 o
  -9   0   1       23.48       21.34      1.26 o
  -8   0   1      408.00      403.66      6.03 o
  -7   0   1      136.45      137.57      2.60 o
  -6   0   1       46.17       38.10      0.98 o
  -5   0   1      297.34      294.10      3.79 o
  -4   0   1        4.14       11.18      0.39 o
  -3   0   1      651.79      634.69      6.35 o
  -2   0   1      198.17      157.30      1.86 o
  -1   0   1     4798.44     4704.93     40.41 o
   0   0   1     1458.28     1475.33     38.91 o
   1   0   1      288.08      314.47      4.12 o
   2   0   1      604.58      617.07      5.47 o
   3   0   1        9.90        5.77      0.17 o
   4   0   1     1375.38     1482.17     11.27 o
   5   0   1      155.57      162.83      1.56 o
   6   0   1       47.17       44.85      0.99 o
   7   0   1        6.62        6.47      0.64 o
   8   0   1      165.81      167.46      3.00 o
   9   0   1       32.22       32.76      1.81 o
  10   0   1       47.41       48.82      2.12 o
  -9   1   1       24.95       28.25      1.41 o
  -8   1   1      418.63      409.42      6.73 o
  -7   1   1     1263.97     1211.15     15.61 o
  -6   1   1      290.34      294.85      4.10 o
  -5   1   1       98.20       97.86      1.74 o
  -4   1   1     1757.36     1834.68     19.50 o
  -3   1   1     1068.75     1088.79      9.94 o
  -2   1   1      427.84      447.75      4.71 o
  -1   1   1     1292.52     1280.32     13.41 o
   0   1   1       29.48       31.77      1.08 o
   1   1   1     1241.96     1170.81     11.33 o
   2   1   1     1887.03     1901.35     14.08 o
   3   1   1      284.72      272.84      2.11 o
   4   1   1     1926.11     1928.61     13.72 o
   5   1   1      519.09      531.78      4.88 o
   6   1   1      279.82      274.95      3.86 o
   7   1   1        3.30        2.84      0.64 o
   8   1   1      502.00      490.75      6.95 o
   9   1   1       40.90       39.57      1.44 o
  10   1   1       60.68       71.84      2.05 o
  -9   2   1       53.29       51.00      1.92 o
  -8   2   1      467.83      444.52      6.56 o
  -7   2   1      334.15      353.01      7.87 o
  -6   2   1      154.40      158.67      2.76 o
  -5   2   1      158.03      167.81      2.73 o
  -4   2   1      185.51      165.15      2.65 o
  -3   2   1     1942.53     1971.67     20.95 o
  -2   2   1     1939.38     2023.76     28.15 o
  -1   2   1    11797.81    11061.35    293.42 o
   0   2   1     2653.97     2708.67     23.96 o
   1   2   1     1146.15     1146.88     10.87 o
   2   2   1       41.38       36.44      0.45 o
   3   2   1       59.11       78.09      0.89 o
   4   2   1      447.30      445.93      3.81 o
   5   2   1     1851.30     1802.55     16.09 o
   6   2   1     2148.76     2054.65     24.67 o
   7   2   1     1204.26     1187.22     18.93 o
   8   2   1      341.61      330.96     10.06 o
   9   2   1      172.17      169.36      3.17 o
  10   2   1      107.37      120.70      5.86 o
  -9   3   1      107.60      108.39      2.61 o
  -8   3   1       15.18       18.17      1.18 o
  -7   3   1      581.08      564.46      7.90 o
  -6   3   1      238.40      237.54      3.79 o
  -5   3   1       84.61       74.86      1.37 o
  -4   3   1       38.32       42.90      0.71 o
  -3   3   1     1810.92     1845.77     34.65 o
  -2   3   1      486.68      489.25      5.69 o
  -1   3   1     4682.08     4854.56     37.70 o
   0   3   1     5204.70     5123.34     40.80 o
   1   3   1     1242.52     1314.01     11.86 o
   2   3   1      830.07      781.66      7.63 o
   3   3   1      809.08      800.30      7.35 o
   4   3   1      824.92      809.56      6.77 o
   5   3   1     1654.57     1598.50     15.75 o
   6   3   1     1525.96     1495.57     15.88 o
   7   3   1        6.95        6.96      1.78 o
   8   3   1      312.54      306.86      5.90 o
   9   3   1      147.05      146.46      3.58 o
  -9   4   1        6.21        4.63      1.25 o
  -8   4   1       57.88       53.87      3.81 o
  -7   4   1      162.63      158.00     10.27 o
  -6   4   1     1022.67      992.04     24.72 o
  -5   4   1      147.29      146.35      2.81 o
  -4   4   1       53.25       52.63      1.85 o
  -3   4   1     1009.42      985.98      9.37 o
  -2   4   1       10.46        7.42      0.65 o
  -1   4   1      657.60      684.96      6.21 o
   0   4   1      343.28      319.65      2.59 o
   1   4   1      653.45      683.72      5.46 o
   2   4   1     4201.24     4276.59     56.61 o
   3   4   1      498.33      484.29      4.75 o
   4   4   1      278.12      261.64      3.01 o
   5   4   1        4.86        6.14      0.54 o
   6   4   1      378.27      375.94      5.24 o
   7   4   1       68.04       67.03      2.03 o
   8   4   1       33.79       32.56      1.57 o
   9   4   1      145.22      148.29      3.68 o
  -8   5   1        2.27        1.19      1.05 o
  -7   5   1       52.14       51.45      2.08 o
  -6   5   1      653.57      659.22     11.28 o
  -5   5   1      831.02      821.89     17.34 o
  -4   5   1      513.06      513.76     11.36 o
  -3   5   1       86.91       84.42      1.41 o
  -2   5   1       17.77       27.77      0.65 o
  -1   5   1      305.10      394.08      3.36 o
   0   5   1      215.02      219.64      2.00 o
   1   5   1      868.46      891.56      9.37 o
   2   5   1      277.01      280.71      3.39 o
   3   5   1      249.36      246.08      2.53 o
   4   5   1      166.27      167.20      2.16 o
   5   5   1        2.99        4.30      0.93 o
   6   5   1      362.49      352.35      6.21 o
   7   5   1       37.88       34.21      1.53 o
   8   5   1       17.29       16.37      1.29 o
   9   5   1      289.32      287.00      5.94 o
  -8   6   1       47.71       54.51      3.76 o
  -7   6   1       80.13       83.84      2.74 o
  -6   6   1      126.22      116.59      3.14 o
  -5   6   1      430.50      416.64      7.61 o
  -4   6   1      647.87      652.50      9.24 o
  -3   6   1      516.36      510.90      5.06 o
  -2   6   1       64.55       47.26      0.90 o
  -1   6   1     1186.92     1207.56     11.84 o
   0   6   1      389.67      386.36      3.21 o
   1   6   1      987.82     1013.85      8.49 o
   2   6   1      225.41      232.12      2.62 o
   3   6   1       72.16       78.07      1.22 o
   4   6   1        1.53        1.97      0.39 o
   5   6   1       65.45       62.83      1.94 o
   6   6   1      402.88      405.40      6.00 o
   7   6   1      335.38      341.26      5.34 o
   8   6   1      222.08      227.19      4.94 o
   9   6   1      301.23      311.15      9.02 o
  -8   7   1      129.90      135.19      5.90 o
  -7   7   1       57.68       63.01      2.51 o
  -6   7   1      118.82      114.12      5.46 o
  -5   7   1       26.77       25.42      2.28 o
  -4   7   1      398.41      391.49      5.65 o
  -3   7   1       50.83       56.79      0.91 o
  -2   7   1      508.43      512.29      5.51 o
  -1   7   1      261.69      252.47      2.58 o
   0   7   1      372.87      375.67      3.64 o
   1   7   1      364.78      381.55      3.95 o
   2   7   1      609.33      605.83      5.46 o
   3   7   1      286.79      277.39      2.86 o
   4   7   1      299.42      303.45      4.36 o
   5   7   1        1.55        2.02      0.60 o
   6   7   1       43.70       48.91      1.56 o
   7   7   1      169.78      172.29      4.07 o
   8   7   1      110.80      116.67      3.26 o
  -7   8   1       54.72       56.41      4.84 o
  -6   8   1       11.96       14.14      2.13 o
  -5   8   1      542.47      540.32      9.79 o
  -4   8   1       83.45       87.92      1.78 o
  -3   8   1      210.64      218.76      2.90 o
  -2   8   1      113.99      121.51      1.75 o
  -1   8   1      181.70      174.96      2.29 o
   0   8   1        2.31        4.05      0.37 o
   1   8   1       86.94       91.69      1.37 o
   2   8   1      389.74      386.09      4.28 o
   3   8   1        8.46        9.17      0.45 o
   4   8   1      604.55      616.53      7.23 o
   5   8   1        7.25        7.48      1.77 o
   6   8   1      144.53      137.02      2.84 o
   7   8   1       40.93       36.38      1.56 o
   8   8   1        6.89        7.99      1.82 o
  -6   9   1        2.40        0.72      0.90 o
  -5   9   1      299.26      292.35      5.10 o
  -4   9   1      126.80      134.19      2.73 o
  -3   9   1      145.68      143.45      2.16 o
  -2   9   1       29.51       26.50      0.80 o
  -1   9   1      154.45      147.57      2.48 o
   0   9   1      127.34      131.23      3.00 o
   1   9   1        3.74        4.07      0.47 o
   2   9   1       65.05       65.30      1.17 o
   3   9   1      601.81      599.39      6.16 o
   4   9   1      279.76      274.73      3.75 o
   5   9   1      153.53      147.47      2.99 o
   6   9   1        5.41        5.53      1.10 o
   7   9   1        5.61        5.85      0.97 o
  -6  10   1       22.59       20.13      2.45 o
  -5  10   1        2.52        3.90      0.88 o
  -4  10   1       42.34       42.00      2.67 o
  -3  10   1       27.83       28.37      1.29 o
  -2  10   1        7.36        7.79      0.85 o
  -1  10   1       35.78       37.94      1.20 o
   0  10   1      315.81      303.58      4.43 o
   1  10   1       32.66       29.88      1.09 o
   2  10   1      753.13      763.60     10.42 o
   3  10   1        2.78        2.70      0.73 o
   4  10   1       98.48      103.23      2.00 o
   5  10   1        3.12        2.53      0.98 o
   6  10   1       22.35       21.61      1.39 o
  -5  11   1      150.60      147.54      5.52 o
  -4  11   1       88.33       93.36      4.98 o
  -3  11   1       52.50       54.35      2.48 o
  -2  11   1       16.48       17.71      0.95 o
  -1  11   1      545.53      540.03      7.28 o
   0  11   1      134.82      138.47      2.55 o
   1  11   1      296.69      292.18      4.37 o
   2  11   1       30.35       30.17      1.51 o
   3  11   1      119.42      119.08      3.01 o
   4  11   1      155.52      158.88      3.42 o
   5  11   1       33.41       36.60      1.68 o
  -3  12   1      261.28      263.29      5.46 o
  -2  12   1      105.64      102.95      2.92 o
  -1  12   1       72.58       76.97      2.16 o
   0  12   1      138.02      139.79      2.65 o
   1  12   1       99.93      106.36      2.22 o
   2  12   1       40.62       42.69      2.77 o
   3  12   1       65.72       66.34      2.26 o
   4  12   1      153.45      153.29      5.79 o
   0  13   1       45.59       46.52      2.03 o
  -1 -12   2       61.00       59.75      1.70 o
   0 -12   2       36.26       37.66      2.00 o
   1 -12   2      180.58      183.76      4.26 o
   2 -12   2       36.23       31.93      1.81 o
  -3 -11   2       36.58       37.49      1.29 o
  -2 -11   2      469.92      457.58      6.40 o
  -1 -11   2        6.96        7.33      0.79 o
   0 -11   2       30.78       30.38      1.34 o
   1 -11   2       33.18       36.07      3.07 o
   2 -11   2        2.37        1.27      0.86 o
   3 -11   2       19.80       23.48      1.85 o
   4 -11   2       39.30       39.43      1.85 o
  -5 -10   2       93.75      106.97      4.68 o
  -4 -10   2      121.33      125.51      3.52 o
  -3 -10   2       89.57       90.21      2.53 o
  -2 -10   2       16.47       16.36      0.94 o
  -1 -10   2       31.28       31.75      1.19 o
   0 -10   2        5.11        5.70      0.93 o
   1 -10   2      199.73      197.19      3.17 o
   2 -10   2       50.10       52.94      1.22 o
   4 -10   2       99.81      102.13      3.19 o
   5 -10   2      233.84      240.73      5.51 o
   6 -10   2       69.44       72.18      4.04 o
  -6  -9   2      102.96      114.87      4.82 o
  -5  -9   2        1.10        1.07      0.79 o
  -4  -9   2       19.83       22.93      1.37 o
  -3  -9   2        4.09        2.41      0.73 o
  -2  -9   2      464.59      467.97      6.33 o
  -1  -9   2      453.16      457.75      6.21 o
   0  -9   2      183.19      182.39      2.95 o
   1  -9   2      443.16      452.06      5.47 o
   2  -9   2      121.19      121.22      1.93 o
   3  -9   2        1.54        1.71      0.63 o
   4  -9   2        1.55       -0.29      1.23 o
   5  -9   2      514.53      515.83     12.96 o
   6  -9   2      153.26      146.21      3.90 o
   7  -9   2      313.63      308.14      6.65 o
  -6  -8   2       83.79       93.30      3.00 o
  -5  -8   2       91.48       94.21      2.15 o
  -4  -8   2       96.95      103.78      2.20 o
  -3  -8   2       31.74       35.97      1.11 o
  -2  -8   2      236.03      237.66      3.55 o
  -1  -8   2      322.51      323.36      4.54 o
   0  -8   2      106.28      105.44      1.75 o
   1  -8   2      441.23      442.56      5.27 o
   2  -8   2      364.06      360.60      4.39 o
   3  -8   2      220.25      220.27      3.62 o
   4  -8   2      101.29       97.53      3.95 o
   5  -8   2       19.35       22.34      2.41 o
   6  -8   2      102.17      101.28      3.04 o
   7  -8   2        1.06        1.26      1.09 o
  -7  -7   2       64.89       61.45      2.46 o
  -6  -7   2      384.66      384.86      7.45 o
  -5  -7   2      226.70      219.49      3.66 o
  -4  -7   2      259.96      249.98      3.20 o
  -3  -7   2      111.46      113.22      1.80 o
  -2  -7   2      112.88      117.88      1.55 o
  -1  -7   2       49.67       46.52      0.81 o
   0  -7   2      131.58      128.97      1.82 o
   1  -7   2      353.33      360.23      4.05 o
   2  -7   2      555.92      542.76      5.77 o
   3  -7   2      484.49      470.79      6.77 o
   4  -7   2      105.41      110.56      4.17 o
   5  -7   2      296.03      288.54      5.75 o
   6  -7   2      158.70      155.83      3.80 o
   7  -7   2       54.28       57.15      2.76 o
   8  -7   2       87.12       83.17      2.31 o
  -7  -6   2       14.08       15.39      2.02 o
  -6  -6   2      530.82      495.83      8.98 o
  -5  -6   2      221.51      206.85      3.40 o
  -4  -6   2      701.51      663.15      7.42 o
  -3  -6   2       12.17        8.65      0.50 o
  -2  -6   2      346.11      354.90      3.97 o
  -1  -6   2      723.38      751.57      6.52 o
   0  -6   2      118.35      111.44      1.28 o
   1  -6   2       87.36       77.68      1.13 o
   2  -6   2      331.09      355.26      3.64 o
   3  -6   2      804.27      823.76     11.03 o
   4  -6   2      375.04      381.06      5.96 o
   5  -6   2      261.47      265.54      3.80 o
   6  -6   2      275.13      269.76      4.47 o
   7  -6   2      184.97      175.12      9.15 o
   8  -6   2      100.39       97.82      2.98 o
  -8  -5   2      219.91      233.85     11.28 o
  -7  -5   2      310.35      309.08      8.51 o
  -6  -5   2        4.85        3.50      1.28 o
  -5  -5   2      111.10      103.76      2.04 o
  -4  -5   2       39.79       31.29      0.63 o
  -3  -5   2      333.68      306.49      3.94 o
  -2  -5   2     1271.00     1356.89     12.45 o
  -1  -5   2     1943.89     1984.64     15.67 o
   0  -5   2      927.83      933.56      7.55 o
   1  -5   2     2155.64     2265.62     17.77 o
   2  -5   2      434.54      456.22      4.80 o
   3  -5   2     1404.06     1433.58     17.75 o
   4  -5   2        9.02       11.95      0.70 o
   5  -5   2       83.97       86.15      1.64 o
   6  -5   2      401.26      402.64      7.28 o
   7  -5   2      378.59      381.84      7.13 o
   8  -5   2      356.25      339.51      7.21 o
   9  -5   2      208.81      209.01      5.13 o
  -8  -4   2      280.61      281.30     13.27 o
  -7  -4   2       49.65       45.38      1.88 o
  -6  -4   2      447.45      443.49     10.83 o
  -5  -4   2      131.42      132.66      2.40 o
  -4  -4   2     1264.50     1249.33     14.23 o
  -3  -4   2       24.86       18.95      1.04 o
  -2  -4   2      827.25      816.40      7.18 o
  -1  -4   2      782.40      812.87      7.13 o
   0  -4   2     1197.25     1192.52     11.32 o
   1  -4   2      325.13      322.13      2.99 o
   2  -4   2      353.96      346.44      3.90 o
   3  -4   2     1502.64     1546.70     18.56 o
   4  -4   2      361.33      343.78      3.75 o
   5  -4   2      166.66      164.03      3.41 o
   6  -4   2      306.32      276.74      5.25 o
   7  -4   2      180.04      180.89      4.57 o
   8  -4   2       35.77       43.74      2.30 o
   9  -4   2       16.80       15.07      1.37 o
  -8  -3   2        5.04        4.10      1.02 o
  -7  -3   2      416.70      404.39      7.50 o
  -6  -3   2       94.11       94.38      2.51 o
  -5  -3   2      275.02      295.42      4.97 o
  -4  -3   2      950.28      961.67     12.62 o
  -3  -3   2      125.74       97.24      1.46 o
  -2  -3   2        7.24       13.65      0.76 o
  -1  -3   2      155.25      152.37      1.66 o
   0  -3   2       51.38       45.56      0.69 o
   1  -3   2        3.67       10.75      0.43 o
   2  -3   2        1.89        3.10      0.34 o
   3  -3   2      618.55      572.98      6.01 o
   4  -3   2      603.64      596.19      5.73 o
   5  -3   2      679.90      673.64     11.14 o
   6  -3   2       73.30       84.98      1.50 o
   7  -3   2       42.63       49.62      1.41 o
   8  -3   2      147.31      132.35      2.61 o
   9  -3   2        6.24        6.21      0.88 o
  -9  -2   2        4.55        4.25      0.91 o
  -8  -2   2       13.56       15.34      1.32 o
  -7  -2   2       41.03       39.95      1.68 o
  -6  -2   2       89.53       93.56      2.46 o
  -5  -2   2       36.58       38.90      2.28 o
  -4  -2   2      748.38      758.78     10.04 o
  -3  -2   2       90.02       60.97      0.91 o
  -2  -2   2      133.34      180.31      2.03 o
  -1  -2   2      730.83      777.56      7.20 o
   0  -2   2     1691.31     1932.96     16.29 o
   1  -2   2      845.87      884.34      9.04 o
   2  -2   2      304.16      334.66      4.57 o
   3  -2   2     2241.08     2343.55     22.61 o
   4  -2   2      118.79      117.86      1.34 o
   5  -2   2       65.47       57.43      0.79 o
   6  -2   2       38.57       35.55      0.74 o
   7  -2   2      435.31      404.17      5.76 o
   8  -2   2      102.85      109.30      2.25 o
   9  -2   2       35.84       38.94      2.01 o
  10  -2   2        3.68        3.84      0.87 o
  -9  -1   2       16.64       21.17      2.28 o
  -8  -1   2      164.29      161.10      3.09 o
  -7  -1   2      187.75      183.80      5.54 o
  -6  -1   2      388.71      379.87      6.83 o
  -5  -1   2       14.54       17.64      0.72 o
  -4  -1   2      564.29      541.87      5.51 o
  -3  -1   2      291.86      363.45      3.88 o
  -2  -1   2       12.49        3.97      0.19 o
  -1  -1   2      521.17      558.95      5.33 o
   0  -1   2    19033.64    17871.44    180.37 o
   1  -1   2     2831.37     3013.55     32.12 o
   2  -1   2     1746.65     1755.40     15.91 o
   3  -1   2      124.44      111.37      1.25 o
   4  -1   2        9.15       29.52      0.42 o
   5  -1   2       24.85       32.53      0.53 o
   6  -1   2       45.77       42.22      0.73 o
   7  -1   2        4.85        5.15      0.77 o
   8  -1   2      438.30      437.22      6.27 o
   9  -1   2       91.32       90.78      2.10 o
  10  -1   2       50.87       50.38      1.71 o
  -9   0   2      106.67      102.79      2.52 o
  -8   0   2        5.39        5.10      0.80 o
  -7   0   2      187.77      182.70      3.21 o
  -6   0   2      617.02      578.80      7.88 o
  -5   0   2       13.64       12.21      0.68 o
  -4   0   2      121.37      111.68      1.61 o
  -3   0   2     2770.80     2863.60     27.78 o
  -2   0   2       33.15       20.49      0.31 o
  -1   0   2     3074.83     3161.27     23.26 o
   0   0   2        1.98        3.21      0.11 o
   1   0   2     1793.33     1849.42     14.52 o
   2   0   2       85.57       88.89      0.97 o
   3   0   2     2037.23     2068.39     18.31 o
   4   0   2      129.93      136.36      1.28 o
   5   0   2      378.14      352.37      2.96 o
   6   0   2       66.34       68.05      0.87 o
   7   0   2       46.40       44.21      1.20 o
   8   0   2      127.38      125.95      2.40 o
   9   0   2        8.87        8.85      0.87 o
  10   0   2       75.47       83.07      2.11 o
  -9   1   2      149.48      162.29      3.30 o
  -8   1   2        9.22        8.95      0.94 o
  -7   1   2        2.05        1.39      0.64 o
  -6   1   2       89.10      103.52      2.25 o
  -5   1   2       42.38       44.68      1.39 o
  -4   1   2     1497.62     1623.17     17.23 o
  -3   1   2     2151.46     2192.48     21.69 o
  -2   1   2     1504.46     1565.95     12.42 o
  -1   1   2      857.75      914.13      6.55 o
   0   1   2       56.83       68.67      0.96 o
   1   1   2      568.04      550.97      4.51 o
   2   1   2      667.33      743.89      6.74 o
   3   1   2     1593.68     1661.02     17.92 o
   4   1   2      802.49      817.28      6.08 o
   5   1   2     1140.09     1125.22      9.18 o
   6   1   2       33.16       39.18      0.66 o
   7   1   2      525.05      512.26      7.60 o
   8   1   2      103.59       99.87      2.07 o
   9   1   2      229.89      242.91      4.01 o
  10   1   2       55.16       59.59      1.82 o
  -9   2   2       46.92       44.02      1.69 o
  -8   2   2        2.86        4.25      0.82 o
  -7   2   2      153.80      139.57      2.72 o
  -6   2   2      173.73      174.57      3.00 o
  -5   2   2       16.93       22.12      0.96 o
  -4   2   2      256.02      242.45      2.48 o
  -3   2   2     1148.97     1172.89     12.64 o
  -2   2   2     3644.57     3648.88     39.21 o
  -1   2   2     1141.82     1167.13      9.03 o
   0   2   2      114.00      124.28      1.10 o
   1   2   2      631.63      600.41      5.74 o
   2   2   2       57.90       43.40      0.69 o
   3   2   2       39.85       34.77      0.48 o
   4   2   2     1912.95     1977.38     14.08 o
   5   2   2      202.99      208.29      1.99 o
   6   2   2     1336.60     1314.51     10.79 o
   7   2   2        2.72        2.59      0.64 o
   8   2   2      130.22      129.63      3.00 o
   9   2   2       12.31       11.64      0.92 o
  10   2   2      257.93      265.75      4.47 o
  -9   3   2      132.78      130.71      2.93 o
  -8   3   2      192.77      191.78      3.92 o
  -7   3   2      144.32      141.62      2.78 o
  -6   3   2      530.17      537.84      8.27 o
  -5   3   2      475.07      465.60      5.40 o
  -4   3   2       16.38       15.17      0.58 o
  -3   3   2      136.47      137.28      1.69 o
  -2   3   2     1059.73     1066.81     11.13 o
  -1   3   2      274.90      264.86      2.53 o
   0   3   2       71.97       62.57      0.67 o
   1   3   2     5286.96     5084.06     56.98 o
   2   3   2      435.31      417.59      4.58 o
   3   3   2     4180.41     4294.98     53.82 o
   4   3   2      194.15      201.26      2.02 o
   5   3   2     1007.07      976.80      8.09 o
   6   3   2      478.29      449.26      5.61 o
   7   3   2        6.61        8.41      0.64 o
   8   3   2       69.31       64.25      4.23 o
   9   3   2      131.98      134.23      6.98 o
  10   3   2      291.94      289.31      4.80 o
  -8   4   2      437.17      426.29      8.12 o
  -7   4   2      310.33      295.97      5.93 o
  -6   4   2      450.09      445.50      8.02 o
  -5   4   2      303.31      287.02      4.71 o
  -4   4   2      528.49      516.13     10.99 o
  -3   4   2      357.32      350.43      3.12 o
  -2   4   2     2906.82     3017.25     24.30 o
  -1   4   2     2252.16     2260.25     28.43 o
   0   4   2      144.77      193.50      1.86 o
   1   4   2     2734.16     2834.06     25.47 o
   2   4   2     1340.07     1400.04     11.56 o
   3   4   2       21.17       15.40      0.42 o
   4   4   2      497.36      488.85      4.50 o
   5   4   2      787.60      791.95      8.15 o
   6   4   2      446.69      430.37      4.78 o
   7   4   2      236.85      238.30      5.04 o
   8   4   2       66.36       66.66      2.06 o
   9   4   2        6.43        6.60      0.99 o
  -8   5   2      353.92      346.10      7.02 o
  -7   5   2      145.95      147.81      3.75 o
  -6   5   2      169.16      164.13      3.82 o
  -5   5   2      420.10      421.76     10.28 o
  -4   5   2      346.43      343.90      5.77 o
  -3   5   2       44.34       39.02      1.07 o
  -2   5   2     3542.58     3625.92     28.11 o
  -1   5   2     2655.63     2694.18     25.19 o
   0   5   2      931.21     1059.40      8.43 o
   1   5   2      314.00      318.57      2.65 o
   2   5   2      199.83      185.50      1.74 o
   3   5   2      184.61      183.21      2.44 o
   4   5   2      292.06      273.63      3.18 o
   5   5   2     1350.28     1278.63     12.86 o
   6   5   2     1209.96     1177.61     13.96 o
   7   5   2      345.46      329.73      7.27 o
   8   5   2      444.63      437.87      7.97 o
   9   5   2        3.12        3.53      0.97 o
  -8   6   2      247.16      271.58      5.96 o
  -7   6   2       53.92       47.78      2.19 o
  -6   6   2       11.93        8.08      1.74 o
  -5   6   2       36.76       38.51      2.45 o
  -4   6   2       46.83       48.75      1.28 o
  -3   6   2      166.93      159.83      2.21 o
  -2   6   2      758.31      786.70      6.71 o
  -1   6   2     3608.68     3802.85     30.81 o
   0   6   2      218.19      202.36      1.84 o
   1   6   2      425.62      405.61      3.69 o
   2   6   2      272.69      278.55      3.36 o
   3   6   2      359.69      351.60      3.50 o
   4   6   2        1.62        1.68      0.35 o
   5   6   2     1213.74     1190.21     14.08 o
   6   6   2      690.10      666.96      8.36 o
   7   6   2      202.36      206.61      3.61 o
   8   6   2      214.74      220.61      3.92 o
   9   6   2      127.17      141.53      3.66 o
  -7   7   2       84.84       79.94      4.11 o
  -6   7   2      152.54      149.57      5.36 o
  -5   7   2      266.17      262.00      5.45 o
  -4   7   2      595.14      601.30      8.24 o
  -3   7   2        4.87        4.83      0.59 o
  -2   7   2        3.70        3.67      0.35 o
  -1   7   2      615.95      641.34      5.61 o
   0   7   2      169.80      170.21      1.72 o
   1   7   2      252.06      251.51      2.63 o
   2   7   2      816.17      814.91     11.54 o
   3   7   2     1020.67     1022.14     10.11 o
   4   7   2        8.38        6.19      0.55 o
   5   7   2      112.28      120.74      2.19 o
   6   7   2       55.12       56.13      1.68 o
   7   7   2       61.75       56.26      1.72 o
   8   7   2       63.21       59.70      1.86 o
  -7   8   2       98.89       91.58      4.40 o
  -6   8   2      232.86      219.32      5.08 o
  -5   8   2      129.15      128.51      2.65 o
  -4   8   2      594.96      612.74     12.49 o
  -3   8   2       14.11       14.45      2.09 o
  -2   8   2        7.74        7.01      0.48 o
  -1   8   2      146.59      124.76      1.59 o
   0   8   2      362.61      364.97      3.68 o
   1   8   2       53.30       59.57      0.98 o
   2   8   2        7.85       11.84      1.52 o
   3   8   2       70.13       70.16      1.31 o
   4   8   2       22.61       22.28      1.19 o
   5   8   2        3.44        3.77      0.70 o
   6   8   2      422.87      401.12      6.12 o
   7   8   2       25.30       24.49      1.76 o
   8   8   2       44.14       46.11      1.80 o
  -6   9   2      140.99      128.15      5.73 o
  -5   9   2       93.90       96.91      2.08 o
  -4   9   2       57.89       57.07      1.61 o
  -3   9   2      103.60      100.27      2.24 o
  -2   9   2       10.63        8.10      0.66 o
  -1   9   2       73.33       76.58      1.85 o
   0   9   2      218.68      224.24      3.39 o
   1   9   2       66.10       65.09      1.89 o
   2   9   2       29.05       29.00      1.25 o
   3   9   2     1037.78     1030.74     11.54 o
   4   9   2        6.46        6.36      0.78 o
   5   9   2        7.03        6.08      1.05 o
   6   9   2       56.81       57.82      1.84 o
   7   9   2      204.78      203.52      3.87 o
  -5  10   2       15.06       14.23      1.04 o
  -4  10   2      113.96      114.94      2.59 o
  -3  10   2       45.39       44.90      1.28 o
  -2  10   2       20.32       16.67      0.92 o
  -1  10   2      103.59      102.84      2.04 o
   0  10   2      463.44      455.59      6.19 o
   1  10   2      568.24      567.48      7.48 o
   2  10   2      116.88      120.34      2.86 o
   3  10   2      148.39      153.38      2.48 o
   4  10   2       75.00       74.92      1.65 o
   5  10   2        1.13        1.17      0.76 o
   6  10   2       21.75       23.11      2.25 o
  -4  11   2       55.86       58.16      2.79 o
  -3  11   2       38.77       40.58      1.21 o
  -2  11   2      109.56      103.41      2.10 o
  -1  11   2        2.34        2.49      0.93 o
   0  11   2       41.74       47.18      1.38 o
   1  11   2      128.02      131.05      2.42 o
   2  11   2       12.84       13.33      1.14 o
   3  11   2      207.47      207.64      3.16 o
   4  11   2      190.43      199.49      3.13 o
   5  11   2        4.59        6.48      0.97 o
  -3  12   2      152.79      153.57      3.84 o
  -2  12   2       93.37       99.32      2.15 o
  -1  12   2       13.23       17.58      1.01 o
   0  12   2       13.05       13.93      0.93 o
   1  12   2       37.27       38.40      1.95 o
   2  12   2       64.08       65.15      1.83 o
   3  12   2       26.07       29.50      1.64 o
   4  12   2       41.85       43.08      1.92 o
  -1  13   2        1.78        3.05      1.26 o
   0  13   2       13.42       14.63      1.01 o
   1  13   2       47.07       45.34      1.45 o
  -2 -11   3       54.54       58.13      1.61 o
  -1 -11   3        9.53       10.84      0.90 o
   0 -11   3       17.32       18.64      1.04 o
   1 -11   3        3.38        3.91      1.27 o
   2 -11   3       62.19       69.04      2.39 o
   3 -11   3       47.90       46.41      2.02 o
   4 -11   3        3.26        4.70      1.24 o
  -4 -10   3       53.72       52.15      3.01 o
  -3 -10   3      105.49      102.18      2.76 o
  -2 -10   3       80.11       80.11      2.41 o
  -1 -10   3       14.95       14.65      1.14 o
   0 -10   3        9.26        9.12      0.76 o
   1 -10   3       52.90       51.77      1.97 o
   2 -10   3        0.97        1.55      0.88 o
   3 -10   3       56.94       64.95      2.22 o
   4 -10   3       18.21       17.81      1.62 o
   5 -10   3      223.93      220.37      7.09 o
  -5  -9   3        1.52        1.04      0.86 o
  -4  -9   3        7.08        8.09      1.05 o
  -3  -9   3      272.42      259.53      3.94 o
  -2  -9   3      444.10      438.52      6.44 o
  -1  -9   3       16.02       14.48      0.85 o
   0  -9   3       72.39       70.04      1.60 o
   1  -9   3       29.24       32.41      1.27 o
   2  -9   3       46.45       46.79      1.05 o
   3  -9   3       16.50       16.32      1.04 o
   4  -9   3      388.82      391.23      7.57 o
   5  -9   3      115.51      111.74      4.51 o
   6  -9   3      124.78      134.07      3.73 o
  -6  -8   3      214.88      211.91      4.50 o
  -5  -8   3      372.85      375.98      6.74 o
  -4  -8   3       28.53       32.55      1.04 o
  -3  -8   3       84.11       85.12      1.77 o
  -2  -8   3      195.96      191.33      3.05 o
  -1  -8   3        4.15        4.91      0.64 o
   0  -8   3       34.64       35.57      0.99 o
   1  -8   3      254.70      260.39      3.39 o
   2  -8   3      196.28      189.35      2.56 o
   3  -8   3      872.76      866.61     14.25 o
   4  -8   3       54.05       52.32      2.83 o
   5  -8   3        1.93        1.20      1.50 o
   6  -8   3        2.43        3.73      1.03 o
   7  -8   3        5.36        5.31      1.18 o
  -6  -7   3      173.12      192.77      3.52 o
  -5  -7   3      354.68      364.47      5.51 o
  -4  -7   3       22.83       29.29      0.87 o
  -3  -7   3       67.59       69.05      1.36 o
  -2  -7   3      132.09      127.01      1.97 o
  -1  -7   3       92.68       92.52      1.63 o
   0  -7   3      648.88      668.24      7.06 o
   1  -7   3       83.61       81.12      1.34 o
   2  -7   3      263.52      251.80      2.96 o
   3  -7   3        1.99        6.24      2.36 o
   4  -7   3      105.42      102.85      5.08 o
   5  -7   3      304.85      304.14      6.86 o
   6  -7   3      235.71      238.10      5.10 o
   7  -7   3      391.62      391.83      8.06 o
   8  -7   3        9.69        7.14      1.31 o
  -7  -6   3      149.48      152.57      5.49 o
  -6  -6   3       47.35       56.35      2.22 o
  -5  -6   3       17.13       17.70      1.22 o
  -4  -6   3        5.36        8.85      0.54 o
  -3  -6   3      112.53      101.23      1.70 o
  -2  -6   3      808.66      817.49      8.44 o
  -1  -6   3      829.72      836.18      7.93 o
   0  -6   3      561.61      546.33      5.79 o
   1  -6   3      218.91      212.11      2.55 o
   2  -6   3      244.67      230.45      2.65 o
   3  -6   3       19.21       19.71      1.60 o
   4  -6   3      202.70      200.96      3.60 o
   5  -6   3       68.46       67.70      1.80 o
   6  -6   3      349.22      344.68      6.57 o
   7  -6   3      604.23      596.63      8.69 o
   8  -6   3      209.50      204.97      3.81 o
  -7  -5   3       70.05       68.34      3.39 o
  -6  -5   3      137.21      126.09      3.26 o
  -5  -5   3      162.89      158.44      2.80 o
  -4  -5   3       29.85       28.71      0.78 o
  -3  -5   3      232.93      241.41      2.87 o
  -2  -5   3      487.51      495.57      4.88 o
  -1  -5   3      927.77      914.78      8.08 o
   0  -5   3     1715.93     1753.58     15.05 o
   1  -5   3      494.38      493.31      5.63 o
   2  -5   3      338.01      328.12      4.59 o
   3  -5   3       97.02       85.49      1.84 o
   4  -5   3       53.79       55.14      1.31 o
   5  -5   3      180.03      177.31      2.83 o
   6  -5   3       84.46       86.86      1.97 o
   7  -5   3      764.69      740.74     11.21 o
   8  -5   3       73.65       72.77      2.42 o
   9  -5   3       84.20       90.14      2.83 o
  -8  -4   3       17.13       18.34      2.19 o
  -7  -4   3      136.95      128.37      4.59 o
  -6  -4   3      387.61      382.84      7.18 o
  -5  -4   3      664.34      626.04      7.65 o
  -4  -4   3      938.99      914.22      9.29 o
  -3  -4   3      356.66      360.86      3.97 o
  -2  -4   3      262.62      270.61      2.68 o
  -1  -4   3      251.26      250.52      2.66 o
   0  -4   3      541.31      556.30      5.00 o
   1  -4   3       32.51       37.29      0.70 o
   2  -4   3      912.47      944.59     10.05 o
   3  -4   3      917.18      929.79     11.42 o
   4  -4   3      265.14      238.66      3.39 o
   5  -4   3      430.76      431.50      5.18 o
   6  -4   3      135.32      128.31      2.46 o
   7  -4   3       91.71      104.24      2.66 o
   8  -4   3       53.17       56.16      1.98 o
   9  -4   3        1.85        2.61      1.67 o
  -8  -3   3      108.00      109.45      6.22 o
  -7  -3   3      326.01      311.35      8.41 o
  -6  -3   3       89.55       81.70      3.28 o
  -5  -3   3      394.60      373.15      4.45 o
  -4  -3   3     1230.98     1154.15     11.53 o
  -3  -3   3      790.75      801.56      6.62 o
  -2  -3   3      838.45      880.09      7.72 o
  -1  -3   3      238.70      238.56      2.31 o
   0  -3   3     1792.17     1829.27     16.74 o
   1  -3   3      176.36      215.65      2.80 o
   2  -3   3      918.15      966.35     11.69 o
   3  -3   3      214.36      198.90      2.47 o
   4  -3   3     2202.18     2281.00     20.43 o
   5  -3   3      601.52      616.55      6.37 o
   6  -3   3      165.62      195.57      2.71 o
   7  -3   3      624.98      614.54     10.33 o
   8  -3   3      380.18      370.04      6.80 o
   9  -3   3      210.41      215.00      4.60 o
  10  -3   3       60.32       58.55      3.61 o
  -8  -2   3       49.71       47.36      2.08 o
  -7  -2   3      285.30      280.64      5.67 o
  -6  -2   3       18.47       19.28      1.75 o
  -5  -2   3      225.14      228.30      3.63 o
  -4  -2   3      336.08      321.21      3.51 o
  -3  -2   3      703.68      694.24      6.26 o
  -2  -2   3      314.44      324.23      2.87 o
  -1  -2   3       11.32        6.18      0.28 o
   0  -2   3      708.85      726.42      6.28 o
   1  -2   3     4246.18     4315.95     39.25 o
   2  -2   3     1046.84     1078.66      9.52 o
   3  -2   3     2613.06     2731.25     26.32 o
   4  -2   3      440.77      410.02      4.02 o
   5  -2   3      434.50      437.86      4.10 o
   6  -2   3      141.12      129.31      1.40 o
   7  -2   3      473.60      486.95      8.28 o
   8  -2   3      197.85      200.31      4.27 o
   9  -2   3      398.51      386.78      5.83 o
  10  -2   3       69.32       67.22      1.96 o
  -8  -1   3      117.01      117.19      2.61 o
  -7  -1   3      205.76      198.26      4.03 o
  -6  -1   3      159.29      160.33      4.88 o
  -5  -1   3      265.98      272.30      4.16 o
  -4  -1   3        2.83        5.64      0.28 o
  -3  -1   3        2.30        2.37      0.21 o
  -2  -1   3      125.00      111.96      1.15 o
  -1  -1   3       19.96       14.51      0.29 o
   0  -1   3     9777.69     9953.97     79.24 o
   1  -1   3     1328.93     1253.77     13.33 o
   2  -1   3     1457.96     1483.31     13.33 o
   3  -1   3      254.02      233.44      2.04 o
   4  -1   3      554.26      559.04      4.00 o
   5  -1   3      288.51      283.19      2.32 o
   6  -1   3       43.96       42.66      0.66 o
   7  -1   3      139.63      141.59      2.45 o
   8  -1   3      153.52      149.66      5.30 o
   9  -1   3      284.81      273.07      4.37 o
  10  -1   3       39.42       35.55      2.29 o
  -8   0   3        4.77        6.06      0.91 o
  -7   0   3      596.54      565.83      7.97 o
  -6   0   3      204.23      191.47      4.03 o
  -5   0   3       34.72       32.65      1.05 o
  -4   0   3      209.46      203.10      2.37 o
  -3   0   3      173.02      153.50      1.43 o
  -2   0   3      559.98      560.93      4.47 o
  -1   0   3      145.04      155.17      1.37 o
   0   0   3        6.28       11.17      0.29 o
   1   0   3      167.51      137.59      1.37 o
   2   0   3      777.47      764.02      6.04 o
   3   0   3      389.86      401.07      5.29 o
   4   0   3      418.87      379.98      3.12 o
   5   0   3      221.11      206.84      1.76 o
   6   0   3       30.87       28.51      0.50 o
   7   0   3        2.71        4.10      0.46 o
   8   0   3      173.07      172.99      2.95 o
   9   0   3       38.19       36.28      1.31 o
  10   0   3       92.36      100.06      2.31 o
  -8   1   3       89.65       84.38      2.19 o
  -7   1   3      114.48      122.35      3.84 o
  -6   1   3        4.22        4.45      0.65 o
  -5   1   3       86.45       92.09      1.69 o
  -4   1   3       25.16       23.70      0.49 o
  -3   1   3       80.23       64.45      1.03 o
  -2   1   3     1404.70     1408.93     10.70 o
  -1   1   3      560.46      566.61      4.00 o
   0   1   3      202.29      245.80      2.09 o
   1   1   3      443.42      425.55      4.31 o
   2   1   3        2.40        4.01      0.16 o
   3   1   3      724.79      848.40      7.74 o
   4   1   3      188.67      231.46      2.20 o
   5   1   3      742.94      735.57      6.29 o
   6   1   3      105.28      100.51      1.65 o
   7   1   3     1624.92     1618.85     22.33 o
   8   1   3       87.06       97.45      3.05 o
   9   1   3      305.19      308.03      4.76 o
  10   1   3       73.17       91.62      2.68 o
  -8   2   3       44.30       36.31      1.54 o
  -7   2   3      157.31      158.01      2.99 o
  -6   2   3       18.42       17.44      1.01 o
  -5   2   3      138.49      132.13      2.16 o
  -4   2   3      147.68      151.52      1.86 o
  -3   2   3      348.03      345.69      2.88 o
  -2   2   3     1128.47     1118.19      8.12 o
  -1   2   3      119.58      113.60      1.06 o
   0   2   3      827.15      864.92      6.71 o
   1   2   3      215.45      204.44      2.07 o
   2   2   3     1296.11     1218.86     10.55 o
   3   2   3       42.84       30.83      0.44 o
   4   2   3      215.32      188.31      1.75 o
   5   2   3     1432.71     1388.87     12.23 o
   6   2   3      802.21      784.17      6.59 o
   7   2   3       22.59       23.28      0.76 o
   8   2   3       55.00       59.10      3.12 o
   9   2   3       74.62       75.92      1.85 o
  10   2   3       20.20       20.47      1.16 o
  -8   3   3        8.46        8.41      1.00 o
  -7   3   3       52.94       51.40      1.68 o
  -6   3   3      465.46      469.54      7.96 o
  -5   3   3      440.87      446.87      5.74 o
  -4   3   3      515.09      531.20      5.20 o
  -3   3   3      478.57      486.93      5.41 o
  -2   3   3      255.43      221.70      1.95 o
  -1   3   3       78.99       57.63      0.68 o
   0   3   3       14.11        9.90      0.28 o
   1   3   3       40.18       52.89      0.61 o
   2   3   3     7592.17     7600.53    126.56 o
   3   3   3     2651.02     2706.73     21.31 o
   4   3   3      351.71      323.84      3.35 o
   5   3   3      357.18      359.49      3.23 o
   6   3   3        4.02        3.32      0.30 o
   7   3   3       19.52       18.62      0.72 o
   8   3   3        2.96        4.06      0.57 o
   9   3   3      146.97      152.60      3.47 o
  10   3   3      117.96      125.62      2.68 o
  -8   4   3       50.03       48.37      2.26 o
  -7   4   3       21.63       17.74      1.50 o
  -6   4   3      251.20      251.55      7.01 o
  -5   4   3      538.74      524.80     16.18 o
  -4   4   3     1790.30     1817.17     20.20 o
  -3   4   3      258.62      261.58      3.32 o
  -2   4   3       49.61       41.51      0.62 o
  -1   4   3      615.09      785.49      6.41 o
   0   4   3        2.47        2.74      0.20 o
   1   4   3       10.84       12.22      0.42 o
   2   4   3     1543.08     1580.93     15.00 o
   3   4   3     1074.03     1118.24     14.17 o
   4   4   3      165.49      157.80      1.87 o
   5   4   3      174.75      174.97      1.91 o
   6   4   3      102.47      102.12      1.57 o
   7   4   3       45.75       40.71      1.13 o
   8   4   3       13.14       12.98      0.89 o
   9   4   3      454.02      467.72      8.42 o
  10   4   3      105.06      111.89      4.69 o
  -8   5   3       37.74       39.27      2.17 o
  -7   5   3      201.56      201.47      6.40 o
  -6   5   3       76.47       66.33      3.16 o
  -5   5   3      511.31      521.20      9.90 o
  -4   5   3      304.60      302.70      3.42 o
  -3   5   3      193.61      201.71      2.48 o
  -2   5   3       89.64       78.50      1.04 o
  -1   5   3      648.64      652.53      5.31 o
   0   5   3     1502.48     1531.67     11.41 o
   1   5   3      265.47      256.36      2.59 o
   2   5   3      473.41      468.30      6.00 o
   3   5   3      676.09      685.83      8.46 o
   4   5   3       12.23       11.22      0.52 o
   5   5   3       17.19       18.20      0.66 o
   6   5   3      206.12      196.86      2.98 o
   7   5   3      373.16      367.30      5.47 o
   8   5   3      114.58      111.97      2.40 o
   9   5   3      536.01      554.14      9.83 o
  -8   6   3      437.72      446.29     11.90 o
  -7   6   3        1.12        0.68      1.66 o
  -6   6   3       86.12       84.56      3.37 o
  -5   6   3       38.74       40.27      2.02 o
  -4   6   3      280.35      284.24      3.52 o
  -3   6   3      220.08      230.36      2.78 o
  -2   6   3     1786.13     1842.11     17.87 o
  -1   6   3      491.20      499.34      4.79 o
   0   6   3     2203.28     2174.45     31.90 o
   1   6   3       74.68       72.87      1.00 o
   2   6   3      348.87      342.28      3.94 o
   3   6   3      652.75      648.56      6.63 o
   4   6   3      449.69      436.00      4.79 o
   5   6   3      195.64      183.09      2.60 o
   6   6   3      176.25      185.09      2.92 o
   7   6   3      421.59      429.20      6.33 o
   8   6   3       45.72       46.02      1.90 o
   9   6   3       74.91       71.86      2.03 o
  -7   7   3      132.38      139.39      5.46 o
  -6   7   3        8.17        7.09      1.27 o
  -5   7   3      518.03      506.50      8.20 o
  -4   7   3      211.66      220.38      2.97 o
  -3   7   3      844.05      848.71      8.80 o
  -2   7   3     1664.86     1733.03     18.93 o
  -1   7   3      635.78      673.36      5.57 o
   0   7   3      451.62      442.93      4.01 o
   1   7   3       52.10       52.23      0.86 o
   2   7   3      428.46      400.05      3.87 o
   3   7   3      183.97      186.66      2.60 o
   4   7   3     1288.39     1284.63     13.89 o
   5   7   3      488.35      513.41      6.62 o
   6   7   3      429.27      418.67      6.18 o
   7   7   3      631.30      590.64      9.32 o
   8   7   3       51.29       54.06      2.10 o
   9   7   3       20.85       22.19      2.42 o
  -7   8   3       16.04       19.57      1.85 o
  -6   8   3        1.37        1.04      2.77 o
  -5   8   3      406.53      416.02      7.25 o
  -4   8   3      374.32      375.06      4.60 o
  -3   8   3      473.27      480.91      7.05 o
  -2   8   3      880.41      877.42     11.14 o
  -1   8   3      453.19      427.90      4.54 o
   0   8   3       17.91       19.78      0.59 o
   1   8   3       26.41       23.88      0.64 o
   2   8   3      289.71      290.01      3.16 o
   3   8   3      594.16      594.24      7.32 o
   4   8   3     1028.19     1009.32     12.14 o
   5   8   3     1169.52     1092.77     17.70 o
   6   8   3      139.09      131.15      2.70 o
   7   8   3      283.15      290.25      4.82 o
   8   8   3        7.43        8.55      1.00 o
  -6   9   3       73.69       68.89      2.72 o
  -5   9   3       24.19       18.85      1.25 o
  -4   9   3       44.62       41.45      1.37 o
  -3   9   3        2.91        2.59      0.99 o
  -2   9   3      126.07      128.05      2.29 o
  -1   9   3        8.56        5.26      0.53 o
   0   9   3      563.75      551.87      6.63 o
   1   9   3       38.13       37.66      0.92 o
   2   9   3     1338.68     1343.01     13.61 o
   3   9   3       19.19       18.14      0.94 o
   4   9   3      248.59      237.79      4.93 o
   5   9   3       65.05       62.74      1.78 o
   6   9   3        1.45        1.70      0.74 o
   7   9   3      158.68      157.34      3.23 o
  -5  10   3       74.65       74.96      3.78 o
  -4  10   3       41.91       51.33      2.01 o
  -3  10   3       45.58       39.27      1.73 o
  -2  10   3       23.60       18.70      0.94 o
  -1  10   3      422.59      400.79      5.58 o
   0  10   3      328.44      329.34      4.72 o
   1  10   3      614.45      606.73      7.55 o
   2  10   3      127.40      131.21      1.91 o
   3  10   3       11.05       11.23      0.76 o
   4  10   3       10.98       12.20      1.01 o
   5  10   3       81.24       88.60      2.76 o
   6  10   3        0.98        1.51      0.77 o
   7  10   3       93.42       95.32      3.10 o
  -4  11   3       26.56       20.55      1.58 o
  -3  11   3       26.63       29.00      1.65 o
  -2  11   3       94.88       84.39      1.89 o
  -1  11   3       88.81       93.13      2.10 o
   0  11   3      294.62      293.28      4.39 o
   1  11   3      133.14      136.06      3.01 o
   2  11   3       68.67       66.30      1.49 o
   3  11   3        2.75        2.92      0.63 o
   4  11   3        6.76        5.11      0.89 o
   5  11   3      131.44      130.72      4.00 o
   6  11   3        4.49        5.03      1.25 o
  -3  12   3       91.75       97.27      2.04 o
  -2  12   3      147.01      162.04      3.31 o
  -1  12   3       51.11       47.08      1.45 o
   0  12   3      175.14      173.17      3.03 o
   1  12   3        7.47        9.80      0.81 o
   2  12   3       24.58       26.82      2.05 o
   3  12   3        1.05        0.67      0.68 o
   4  12   3        1.11        1.65      0.75 o
   0  13   3       41.10       45.17      2.88 o
   1  13   3       72.36       78.38      2.73 o
   2  13   3      153.56      156.23      5.89 o
  -1 -11   4        5.09        5.48      0.80 o
   0 -11   4        4.90        4.16      0.76 o
   1 -11   4      259.01      263.74      5.38 o
   2 -11   4      133.90      137.91      3.52 o
   3 -11   4        5.44        6.81      1.16 o
  -3 -10   4        4.98        3.62      0.73 o
  -2 -10   4      121.43      123.11      2.42 o
  -1 -10   4      252.10      242.04      3.83 o
   0 -10   4      100.48       99.58      2.54 o
   1 -10   4      428.50      422.45      5.83 o
   2 -10   4      250.69      247.36      4.98 o
   3 -10   4        1.12        0.68      0.71 o
   4 -10   4        1.01        1.02      1.41 o
   5 -10   4      118.28      112.73      4.68 o
  -4  -9   4       54.22       53.91      4.56 o
  -3  -9   4       68.66       69.23      1.69 o
  -2  -9   4      159.28      160.34      2.81 o
  -1  -9   4      300.13      301.47      4.45 o
   0  -9   4        2.72        1.95      0.58 o
   1  -9   4       89.77       92.28      2.36 o
   2  -9   4      333.10      337.92      5.25 o
   3  -9   4       36.45       36.68      1.42 o
   4  -9   4      408.22      398.99     10.35 o
   5  -9   4       23.98       25.62      1.79 o
   6  -9   4       83.86       89.59      3.01 o
  -5  -8   4      168.12      165.08      3.74 o
  -4  -8   4      198.02      191.44      3.08 o
  -3  -8   4      210.81      206.93      3.30 o
  -2  -8   4       17.88       21.20      0.97 o
  -1  -8   4       19.58       18.32      0.90 o
   0  -8   4      137.76      136.95      5.38 o
   1  -8   4        1.75        1.81      0.59 o
   2  -8   4      297.35      301.16      4.68 o
   3  -8   4      386.49      391.58     10.14 o
   4  -8   4        1.12        0.83      1.28 o
   5  -8   4       98.92       96.77      2.90 o
   6  -8   4       27.30       26.71      1.78 o
   7  -8   4       11.20        8.46      1.32 o
  -6  -7   4       30.29       23.53      1.54 o
  -5  -7   4       83.63       83.74      2.78 o
  -4  -7   4      452.88      427.94      5.80 o
  -3  -7   4      103.56       99.81      1.94 o
  -2  -7   4       36.42       34.87      1.09 o
  -1  -7   4       98.04      102.90      1.78 o
   0  -7   4       27.40       27.61      0.80 o
   1  -7   4      249.15      261.34      3.68 o
   2  -7   4      175.07      183.88      2.82 o
   3  -7   4      129.69      133.10      3.38 o
   4  -7   4      344.60      337.52      6.42 o
   5  -7   4      104.36      107.05      2.95 o
   6  -7   4       52.30       51.80      2.06 o
   7  -7   4       14.68       11.73      1.63 o
   8  -7   4        0.93        0.35      1.01 o
  -6  -6   4        0.92        1.08      0.69 o
  -5  -6   4       10.97       12.99      1.09 o
  -4  -6   4        4.14        4.76      0.68 o
  -3  -6   4       87.67       83.37      1.52 o
  -2  -6   4        4.78        5.99      0.52 o
  -1  -6   4      545.26      541.25      5.81 o
   0  -6   4      219.34      218.67      2.66 o
   1  -6   4      302.90      315.39      4.17 o
   2  -6   4      353.04      356.21      4.60 o
   3  -6   4      603.80      613.40      9.89 o
   4  -6   4       43.17       44.00      1.43 o
   5  -6   4       29.79       31.39      1.27 o
   6  -6   4       92.71       97.22      2.29 o
   7  -6   4        1.73        2.09      0.91 o
   8  -6   4       89.75       79.09      2.64 o
  -7  -5   4        1.82        3.97      1.14 o
  -6  -5   4      110.37      113.21      2.43 o
  -5  -5   4       16.40       22.99      1.10 o
  -4  -5   4       99.74      108.01      2.16 o
  -3  -5   4      310.59      308.12      4.02 o
  -2  -5   4      128.41      128.39      1.79 o
  -1  -5   4      834.63      852.34      8.03 o
   0  -5   4     1673.98     1679.20     15.55 o
   1  -5   4      204.30      202.31      2.59 o
   2  -5   4       66.18       60.65      1.58 o
   3  -5   4      387.09      401.56      7.57 o
   4  -5   4      278.00      274.72      4.47 o
   5  -5   4        3.10        3.04      0.53 o
   6  -5   4      431.43      433.20     10.13 o
   7  -5   4      201.67      196.77      8.92 o
   8  -5   4        6.86       10.06      1.20 o
   9  -5   4       44.98       43.73      1.60 o
  -7  -4   4      231.76      256.89      5.54 o
  -6  -4   4       76.55       82.22      1.97 o
  -5  -4   4       86.06      103.33      2.13 o
  -4  -4   4       90.02      102.46      1.83 o
  -3  -4   4      960.16      929.07      9.45 o
  -2  -4   4      238.63      244.06      2.50 o
  -1  -4   4      690.48      686.46      6.16 o
   0  -4   4      912.32      910.15      7.99 o
   1  -4   4       13.83        9.48      0.35 o
   2  -4   4       99.85      121.27      1.67 o
   3  -4   4       15.49        8.94      0.52 o
   4  -4   4      801.80      789.45     11.01 o
   5  -4   4      494.00      491.03      6.38 o
   6  -4   4      862.78      883.03     10.95 o
   7  -4   4      171.22      195.71      3.34 o
   8  -4   4       74.45       69.67      1.77 o
   9  -4   4        3.57        4.20      0.98 o
  -7  -3   4        7.01        7.82      1.17 o
  -6  -3   4        4.44        4.86      0.97 o
  -5  -3   4       59.32       63.44      2.43 o
  -4  -3   4      147.63      163.32      2.49 o
  -3  -3   4     1208.72     1197.54     10.76 o
  -2  -3   4      280.74      265.23      2.62 o
  -1  -3   4     1395.46     1407.58     12.11 o
   0  -3   4       42.63       71.88      0.91 o
   1  -3   4      201.73      186.78      2.12 o
   2  -3   4      406.47      446.54      5.12 o
   3  -3   4      189.11      188.65      2.21 o
   4  -3   4     2196.61     2286.57     22.24 o
   5  -3   4      339.48      347.82      4.25 o
   6  -3   4      459.44      481.63      5.16 o
   7  -3   4      864.45      853.40     20.48 o
   8  -3   4       92.81       94.97      3.81 o
   9  -3   4       21.52       27.65      1.52 o
  -8  -2   4      134.60      133.02      4.95 o
  -7  -2   4      148.15      155.68      5.18 o
  -6  -2   4      195.29      185.90      4.11 o
  -5  -2   4      215.32      203.11      3.35 o
  -4  -2   4      334.91      341.91      4.40 o
  -3  -2   4       99.17       91.05      1.10 o
  -2  -2   4      110.37      104.47      1.17 o
  -1  -2   4      286.13      311.16      2.76 o
   0  -2   4     2592.13     2735.64     21.85 o
   1  -2   4     3610.66     3846.80     32.00 o
   2  -2   4     2519.49     2660.66     25.61 o
   3  -2   4      165.95      168.61      1.73 o
   4  -2   4     1338.46     1289.72     11.43 o
   5  -2   4       30.07       32.41      0.63 o
   6  -2   4      177.59      171.97      1.75 o
   7  -2   4       13.52       16.01      0.99 o
   8  -2   4      241.67      242.37      3.85 o
   9  -2   4       88.30       85.21      3.28 o
  10  -2   4       90.45       90.58      2.21 o
  -8  -1   4       89.58       87.48      3.84 o
  -7  -1   4      330.19      321.14      8.52 o
  -6  -1   4      746.90      726.35     17.62 o
  -5  -1   4      598.42      551.81      6.78 o
  -4  -1   4       16.08       11.40      0.55 o
  -3  -1   4     1331.54     1405.16     11.63 o
  -2  -1   4        6.38        4.53      0.22 o
  -1  -1   4     2312.30     2463.37     20.00 o
   0  -1   4      355.01      364.64      3.09 o
   1  -1   4     4067.77     4195.42     50.35 o
   2  -1   4     1928.86     2048.20     18.36 o
   3  -1   4      356.71      355.32      3.41 o
   4  -1   4      825.61      861.70      6.47 o
   5  -1   4      345.90      352.07      2.67 o
   6  -1   4       93.50       95.43      1.03 o
   7  -1   4       60.58       55.18      1.04 o
   8  -1   4      332.57      305.99      5.20 o
   9  -1   4       71.29       69.03      1.74 o
  10  -1   4       60.38       60.03      3.04 o
  -8   0   4      129.42      130.11      4.82 o
  -7   0   4      388.15      376.54      9.63 o
  -6   0   4      227.56      228.49      3.75 o
  -5   0   4      161.73      150.77      2.09 o
  -4   0   4      497.10      540.24      5.66 o
  -3   0   4     1283.29     1341.20     10.94 o
  -2   0   4      596.30      620.53      5.19 o
  -1   0   4      808.08      775.48      6.78 o
   0   0   4      340.70      337.09      2.85 o
   1   0   4     2476.80     2485.47     34.57 o
   2   0   4     1095.55     1090.79      9.31 o
   3   0   4        4.75        5.37      0.26 o
   4   0   4      467.62      462.04      3.74 o
   5   0   4      835.53      830.40      6.54 o
   6   0   4      200.33      202.64      2.14 o
   7   0   4      471.04      453.55      4.43 o
   8   0   4      677.51      638.00      8.56 o
   9   0   4      560.25      560.37      7.79 o
  10   0   4       67.90       75.13      2.09 o
  -8   1   4      104.18      102.55      4.18 o
  -7   1   4        3.11        2.46      1.22 o
  -6   1   4       76.68       85.83      1.96 o
  -5   1   4       10.94       12.51      0.61 o
  -4   1   4        6.67       11.54      0.42 o
  -3   1   4      537.87      547.95      4.18 o
  -2   1   4     1448.42     1442.82     10.47 o
  -1   1   4     1267.38     1290.06      8.47 o
   0   1   4      605.01      595.39      4.45 o
   1   1   4      452.73      429.07      7.04 o
   2   1   4     1287.42     1263.77     10.27 o
   3   1   4      498.58      530.69      4.45 o
   4   1   4      715.16      702.84      6.28 o
   5   1   4       34.52       36.58      0.68 o
   6   1   4     2851.64     2848.31     30.39 o
   7   1   4      309.14      321.29      3.34 o
   8   1   4      592.80      586.33      7.28 o
   9   1   4      194.99      192.30      4.38 o
  10   1   4       42.44       42.88      1.47 o
  -8   2   4       17.70       18.76      2.18 o
  -7   2   4       34.28       33.90      2.40 o
  -6   2   4      125.13      125.02      3.12 o
  -5   2   4      255.04      255.90      2.92 o
  -4   2   4       63.25       73.93      1.00 o
  -3   2   4      212.14      197.29      1.72 o
  -2   2   4       27.13       25.20      0.41 o
  -1   2   4      405.19      387.44      3.17 o
   0   2   4      105.77       95.10      1.25 o
   1   2   4      665.69      642.54      6.03 o
   2   2   4      229.53      196.09      1.80 o
   3   2   4     1819.25     1865.28     14.62 o
   4   2   4      231.91      219.66      1.98 o
   5   2   4      822.49      750.48      6.46 o
   6   2   4       22.25       28.65      0.91 o
   7   2   4       15.81       11.86      0.54 o
   8   2   4       19.00       17.46      1.30 o
   9   2   4      154.86      152.93      2.77 o
  10   2   4       58.39       59.05      1.66 o
  -8   3   4       64.03       60.90      2.40 o
  -7   3   4       38.27       33.45      2.44 o
  -6   3   4      204.95      196.33      4.29 o
  -5   3   4      283.88      284.62      3.33 o
  -4   3   4       24.04       22.08      0.77 o
  -3   3   4      610.74      566.29      7.03 o
  -2   3   4      141.96      148.35      1.42 o
  -1   3   4      609.50      633.70      5.37 o
   0   3   4      607.73      743.11      5.64 o
   1   3   4       99.77       92.37      0.91 o
   2   3   4     1249.32     1261.10     11.53 o
   3   3   4       18.27       36.56      0.56 o
   4   3   4      306.94      280.93      2.62 o
   5   3   4        9.22        9.71      0.36 o
   6   3   4      349.58      350.99      3.94 o
   7   3   4       57.23       68.25      1.56 o
   8   3   4        5.60        5.69      0.58 o
   9   3   4        4.56        2.50      0.71 o
  10   3   4        3.93        3.81      0.78 o
  -8   4   4       84.24       86.94      4.19 o
  -6   4   4      115.80      121.06      4.81 o
  -5   4   4      770.77      802.00     13.14 o
  -4   4   4      441.75      451.70      4.88 o
  -3   4   4       22.96       24.28      0.60 o
  -2   4   4      419.03      404.90      4.73 o
  -1   4   4       79.55       62.88      0.87 o
   0   4   4      290.21      314.41      2.69 o
   1   4   4       90.02       89.53      1.20 o
   2   4   4      298.51      277.65      3.04 o
   3   4   4        2.97        6.27      0.34 o
   4   4   4      411.80      397.22      4.97 o
   5   4   4       10.54        8.81      0.41 o
   6   4   4      531.03      497.18      6.10 o
   7   4   4       64.90       66.94      1.49 o
   8   4   4      121.39      121.11      2.39 o
   9   4   4       10.36        6.52      0.99 o
  10   4   4      141.10      135.36      3.32 o
  -7   5   4      105.29      109.46      5.71 o
  -6   5   4       31.86       31.50      2.47 o
  -5   5   4      175.43      180.71      3.86 o
  -4   5   4       46.60       41.11      0.90 o
  -3   5   4       95.46       90.31      1.39 o
  -2   5   4        5.30        4.43      0.36 o
  -1   5   4     1831.45     1914.36     14.95 o
   0   5   4      174.06      165.36      1.54 o
   1   5   4     1079.69     1047.49      8.48 o
   2   5   4     1141.93     1189.96     10.38 o
   3   5   4      248.96      241.41      2.74 o
   4   5   4       38.10       37.22      1.06 o
   5   5   4       48.33       48.54      1.10 o
   6   5   4      274.46      245.61      3.73 o
   7   5   4      161.13      173.05      3.02 o
   8   5   4      186.86      192.15      3.37 o
   9   5   4      377.31      404.59      6.17 o
  -7   6   4       20.83       19.03      1.72 o
  -6   6   4       40.63       41.90      2.89 o
  -5   6   4      320.98      326.00      9.85 o
  -4   6   4      598.03      605.07      8.11 o
  -3   6   4       25.07       24.09      0.75 o
  -2   6   4       63.31       72.83      1.06 o
  -1   6   4      477.26      474.27      4.03 o
   0   6   4       93.04       93.80      1.00 o
   1   6   4      395.08      399.03      4.03 o
   2   6   4     1730.36     1751.57     17.33 o
   3   6   4     1228.08     1202.97     13.54 o
   4   6   4      148.46      149.38      3.02 o
   5   6   4       25.55       27.03      0.97 o
   6   6   4        2.26        5.56      0.59 o
   7   6   4       77.47       79.49      1.90 o
   8   6   4      242.79      258.28      4.30 o
   9   6   4       10.74        9.00      0.95 o
  -7   7   4       79.13       77.89      6.36 o
  -6   7   4       40.74       43.45      1.67 o
  -5   7   4      111.67      111.29      2.95 o
  -4   7   4      646.53      666.60      8.78 o
  -3   7   4      197.39      198.63      3.75 o
  -2   7   4       25.17       27.25      0.79 o
  -1   7   4      313.15      287.94      2.80 o
   0   7   4      381.23      365.14      3.61 o
   1   7   4        7.81        8.61      0.47 o
   2   7   4      405.32      420.39      4.56 o
   3   7   4       31.78       24.86      1.11 o
   4   7   4      299.44      289.01      6.49 o
   5   7   4        9.57        5.98      0.61 o
   6   7   4      547.59      493.77      7.07 o
   7   7   4       38.71       38.39      1.39 o
   8   7   4      115.50      109.85      2.47 o
   9   7   4       93.26      100.81      2.47 o
  -6   8   4       11.42       12.44      1.18 o
  -5   8   4      133.81      141.59      2.90 o
  -4   8   4      164.35      163.24      2.71 o
  -3   8   4      779.79      771.35     10.10 o
  -2   8   4       91.13       80.81      3.69 o
  -1   8   4      490.30      500.06      6.34 o
   0   8   4       90.05      100.26      1.76 o
   1   8   4        5.20        6.10      0.46 o
   2   8   4       20.99       21.06      1.06 o
   3   8   4     1142.15     1136.16     20.34 o
   4   8   4      165.55      162.05      3.15 o
   5   8   4      160.34      147.59      2.81 o
   6   8   4      162.28      165.55      3.63 o
   7   8   4       86.32       85.35      2.16 o
   8   8   4      155.25      146.47      4.84 o
  -6   9   4       61.10       63.14      5.53 o
  -5   9   4        5.31        9.12      4.27 o
  -4   9   4      236.33      234.45      3.54 o
  -3   9   4      835.69      802.72     10.32 o
  -2   9   4       10.13       12.65      0.88 o
  -1   9   4      109.10      124.31      3.36 o
   0   9   4      480.16      466.83      6.42 o
   1   9   4      242.74      234.35      3.24 o
   2   9   4      570.83      569.53      6.86 o
   3   9   4      419.89      429.05      6.11 o
   4   9   4      751.21      750.40     17.19 o
   5   9   4      133.91      135.52      2.77 o
   6   9   4      184.58      181.45      3.45 o
   7   9   4       37.04       38.27      1.62 o
  -5  10   4      166.17      184.49      4.27 o
  -4  10   4      151.19      146.43      5.08 o
  -3  10   4      422.03      407.93      5.68 o
  -2  10   4      238.07      221.40      3.51 o
  -1  10   4       70.40       68.67      2.02 o
   0  10   4      157.29      162.80      2.75 o
   1  10   4      168.25      169.32      4.13 o
   2  10   4      152.72      154.40      2.11 o
   3  10   4      500.26      499.90      7.10 o
   4  10   4     1237.75     1234.09     16.26 o
   5  10   4      116.13      110.72      3.09 o
   6  10   4      192.66      192.41      3.69 o
   7  10   4        1.00        1.54      0.84 o
  -4  11   4        2.24        2.25      1.01 o
  -3  11   4      278.19      271.29      5.42 o
  -2  11   4      165.08      170.43      2.98 o
  -1  11   4       83.33       92.08      1.99 o
   0  11   4      147.75      146.61      2.64 o
   1  11   4      289.82      290.10      5.46 o
   2  11   4       15.23       16.05      1.03 o
   3  11   4       28.41       28.23      1.29 o
   4  11   4      200.95      205.00      3.83 o
   5  11   4       36.54       30.36      1.91 o
   6  11   4       22.99       23.46      1.47 o
  -2  12   4      162.57      167.93      3.02 o
  -1  12   4       36.82       29.66      1.53 o
   0  12   4       82.19       78.35      1.97 o
   1  12   4       62.26       57.28      2.07 o
   2  12   4       26.86       31.77      1.64 o
   3  12   4       45.90       45.74      1.59 o
   4  12   4       14.56       15.02      1.25 o
   0  13   4       33.29       33.58      1.32 o
   1  13   4      224.99      238.99      3.81 o
   2  13   4       19.77       20.89      2.54 o
  -2 -10   5      126.63      126.56      2.52 o
  -1 -10   5      176.18      174.24      3.81 o
   0 -10   5      215.91      219.01      4.61 o
   1 -10   5       50.16       52.90      2.07 o
   2 -10   5       59.00       60.54      3.26 o
   3 -10   5       23.03       21.39      1.73 o
   4 -10   5       31.24       30.75      1.99 o
  -3  -9   5       29.15       26.70      1.53 o
  -2  -9   5       61.90       57.78      1.60 o
  -1  -9   5       63.33       64.64      1.63 o
   0  -9   5       88.37       89.06      1.89 o
   1  -9   5      262.06      260.54      4.56 o
   2  -9   5       49.38       46.48      1.58 o
   3  -9   5      610.51      591.62     10.59 o
   4  -9   5       44.99       45.81      2.93 o
   5  -9   5        1.31        2.53      1.08 o
   6  -9   5       57.81       55.16      2.43 o
  -4  -8   5       84.46       82.25      2.31 o
  -3  -8   5      105.38      100.11      2.06 o
  -2  -8   5       39.81       39.24      1.42 o
  -1  -8   5       28.08       29.06      1.08 o
   0  -8   5      388.89      389.48      5.38 o
   1  -8   5      279.73      288.41      4.04 o
   2  -8   5       64.68       63.79      3.05 o
   3  -8   5       95.50       91.74      4.78 o
   4  -8   5        1.26        0.25      1.10 o
   5  -8   5       70.98       71.83      2.50 o
   6  -8   5      186.43      180.68      4.37 o
   7  -8   5      341.82      341.04      8.11 o
  -5  -7   5       47.34       47.10      2.67 o
  -4  -7   5       98.83       98.38      2.59 o
  -3  -7   5       37.18       31.35      1.13 o
  -2  -7   5      159.80      161.26      2.71 o
  -1  -7   5      195.95      194.60      3.06 o
   0  -7   5      131.74      130.72      1.92 o
   1  -7   5      314.58      320.24      3.72 o
   2  -7   5       49.91       52.86      1.34 o
   3  -7   5      200.61      204.80      5.86 o
   4  -7   5      265.44      268.93      5.42 o
   5  -7   5       14.24       13.87      1.27 o
   6  -7   5      118.27      119.95      3.24 o
   7  -7   5      338.69      336.58      8.70 o
   8  -7   5      213.85      208.69      4.89 o
  -6  -6   5       76.67       72.88      2.37 o
  -5  -6   5       49.20       46.35      1.80 o
  -4  -6   5       23.49       24.29      1.35 o
  -3  -6   5       22.63       25.74      2.98 o
  -2  -6   5       99.86      103.45      1.80 o
  -1  -6   5       45.27       48.34      1.41 o
   0  -6   5       80.32       79.31      1.48 o
   1  -6   5      796.97      822.16      8.45 o
   2  -6   5      139.12      146.39      3.70 o
   3  -6   5      349.36      337.90      4.75 o
   4  -6   5      127.46      131.98      2.70 o
   5  -6   5       11.37       13.03      1.30 o
   6  -6   5       17.38       14.75      1.27 o
   7  -6   5      215.24      203.03      4.50 o
   8  -6   5      126.22      122.29      3.36 o
  -6  -5   5       63.27       61.37      2.25 o
  -5  -5   5      175.82      161.39      3.49 o
  -4  -5   5      704.21      697.91     11.02 o
  -3  -5   5       32.72       35.19      1.00 o
  -2  -5   5       24.15       25.04      0.84 o
  -1  -5   5        1.34        1.41      0.36 o
   0  -5   5       50.12       46.14      0.88 o
   1  -5   5      147.28      161.21      1.91 o
   2  -5   5       86.20       89.13      1.52 o
   3  -5   5      514.64      524.09      6.78 o
   4  -5   5      117.15      107.14      1.99 o
   5  -5   5       75.44       73.80      1.64 o
   6  -5   5       34.68       35.91      1.35 o
   7  -5   5        7.54        3.56      0.89 o
   8  -5   5       44.56       48.95      1.99 o
   9  -5   5       21.79       25.57      1.64 o
  -7  -4   5      101.34      103.93      4.20 o
  -6  -4   5       13.46       13.46      1.02 o
  -5  -4   5       28.69       29.42      1.22 o
  -4  -4   5      645.71      655.71      8.84 o
  -3  -4   5      102.79      104.78      1.60 o
  -2  -4   5      115.36      115.00      1.65 o
  -1  -4   5      117.53      126.25      1.61 o
   0  -4   5       88.29       93.58      1.26 o
   1  -4   5       17.62       23.12      0.55 o
   2  -4   5       52.26       60.62      1.01 o
   3  -4   5        4.93        9.03      0.54 o
   4  -4   5      360.00      380.83      5.09 o
   5  -4   5      327.26      338.76      4.67 o
   6  -4   5       19.82       20.33      1.47 o
   7  -4   5        5.42        6.10      0.85 o
   8  -4   5      396.25      388.64      7.15 o
   9  -4   5       47.67       49.38      2.87 o
  -7  -3   5      131.81      138.06      3.68 o
  -6  -3   5        8.32       11.76      1.08 o
  -5  -3   5       10.65        9.67      0.81 o
  -4  -3   5      340.24      337.82      4.49 o
  -3  -3   5      356.08      355.33      3.37 o
  -2  -3   5      214.31      209.93      1.99 o
  -1  -3   5      614.64      606.04      5.18 o
   0  -3   5       75.19       87.21      1.07 o
   1  -3   5      918.28      953.63      8.98 o
   2  -3   5       30.67       32.21      0.76 o
   3  -3   5     1074.14     1146.76     12.53 o
   4  -3   5      108.72      107.94      1.68 o
   5  -3   5      627.15      647.76      8.11 o
   6  -3   5      113.69      114.52      1.95 o
   7  -3   5       78.76       78.84      2.13 o
   8  -3   5      198.42      204.67      4.21 o
   9  -3   5      110.45      110.38      2.26 o
  -7  -2   5       83.50       90.18      2.86 o
  -6  -2   5      140.96      154.93      2.91 o
  -5  -2   5        5.39        6.48      0.72 o
  -4  -2   5      222.93      219.74      3.13 o
  -3  -2   5      127.12      116.35      1.51 o
  -2  -2   5      245.85      234.11      2.14 o
  -1  -2   5      131.06      115.53      1.27 o
   0  -2   5     2704.76     2815.43     22.47 o
   1  -2   5      622.07      580.35      4.98 o
   2  -2   5      488.02      495.21      5.57 o
   3  -2   5      883.32      868.85      9.79 o
   4  -2   5      359.86      346.83      3.33 o
   5  -2   5     1236.05     1231.68     10.43 o
   6  -2   5      195.72      200.31      2.37 o
   7  -2   5        1.91        2.17      0.41 o
   8  -2   5       75.65       79.76      1.80 o
   9  -2   5      106.03      111.10      2.74 o
  10  -2   5       17.49       17.18      1.31 o
  -7  -1   5      142.84      142.14      2.91 o
  -6  -1   5      414.93      424.51      5.28 o
  -5  -1   5        2.24        2.23      0.58 o
  -4  -1   5      313.31      317.29      4.18 o
  -3  -1   5      954.93      991.71      8.37 o
  -2  -1   5      701.03      709.02      5.33 o
  -1  -1   5      449.77      461.52      3.77 o
   0  -1   5       11.51        7.85      0.33 o
   1  -1   5       79.03       65.18      0.82 o
   2  -1   5      117.87       88.59      1.04 o
   3  -1   5      603.58      602.85      6.53 o
   4  -1   5      588.90      583.70      5.06 o
   5  -1   5      940.61      923.49      6.80 o
   6  -1   5      767.20      766.72      6.21 o
   7  -1   5       51.40       47.31      0.81 o
   8  -1   5       72.84       75.24      1.81 o
   9  -1   5        1.68        1.57      0.67 o
  10  -1   5      197.66      223.39      4.56 o
  -7   0   5       65.87       67.48      1.94 o
  -6   0   5      198.37      194.92      4.34 o
  -5   0   5       39.39       41.96      1.03 o
  -4   0   5      149.67      163.82      2.16 o
  -3   0   5      205.51      199.94      2.08 o
  -2   0   5      783.54      788.64      6.57 o
  -1   0   5      619.03      577.08      4.84 o
   0   0   5      395.56      415.67      3.34 o
   1   0   5     1550.51     1566.30     22.06 o
   2   0   5        8.76       13.88      0.31 o
   3   0   5      427.40      405.15      3.35 o
   4   0   5       41.72       46.06      0.60 o
   5   0   5      544.97      550.35      4.69 o
   6   0   5      129.70      131.12      1.56 o
   7   0   5     1177.32     1178.34     10.79 o
   8   0   5      129.35      134.04      2.33 o
   9   0   5      504.19      529.18      8.97 o
  10   0   5       48.34       45.27      1.64 o
  -7   1   5       81.29       80.93      2.09 o
  -6   1   5      238.63      238.70      3.34 o
  -5   1   5       74.34       75.29      1.51 o
  -4   1   5       63.18       65.81      1.12 o
  -3   1   5      135.76      134.20      1.34 o
  -2   1   5     1191.11     1229.83      8.99 o
  -1   1   5      454.92      453.27      3.25 o
   0   1   5     1214.50     1303.27      9.98 o
   1   1   5     2744.59     2893.89     33.16 o
   2   1   5      270.88      254.59      2.41 o
   3   1   5      171.52      158.53      1.45 o
   4   1   5      150.64      172.03      1.67 o
   5   1   5      499.98      521.07      4.71 o
   6   1   5     2063.46     2001.36     20.37 o
   7   1   5       79.12       73.43      1.40 o
   8   1   5      233.40      238.05      2.65 o
   9   1   5       61.71       58.12      1.65 o
  10   1   5      190.74      190.67      3.93 o
  -7   2   5       52.48       49.34      2.23 o
  -6   2   5      531.12      531.61      6.39 o
  -5   2   5      371.36      377.64      4.34 o
  -4   2   5      296.95      296.51      3.25 o
  -3   2   5      232.44      240.56      2.17 o
  -2   2   5      867.18      846.81      6.07 o
  -1   2   5     1178.27     1231.41      8.83 o
   0   2   5      537.28      558.95      4.01 o
   1   2   5      967.82      989.46      9.17 o
   2   2   5     1423.29     1439.92     11.73 o
   3   2   5     2830.31     2847.40     22.97 o
   4   2   5      528.79      535.89      4.89 o
   5   2   5     1012.72     1016.68      8.38 o
   6   2   5      123.82      118.31      1.70 o
   7   2   5      255.72      226.99      2.59 o
   8   2   5      206.48      197.91      2.87 o
   9   2   5       23.29       21.71      0.94 o
  10   2   5      238.39      237.57      3.92 o
  -7   3   5        6.65        6.75      0.97 o
  -6   3   5      175.92      178.07      2.92 o
  -5   3   5      125.09      118.57      2.00 o
  -4   3   5     1561.39     1600.07     14.96 o
  -3   3   5      363.92      362.13      4.59 o
  -2   3   5      857.25      886.92      7.06 o
  -1   3   5      372.69      330.17      2.81 o
   0   3   5       33.33       49.98      0.63 o
   1   3   5      463.23      475.96      4.57 o
   2   3   5      360.97      369.87      3.44 o
   3   3   5      729.30      708.01      6.41 o
   4   3   5      247.88      235.41      2.25 o
   5   3   5      779.02      780.14      7.46 o
   6   3   5      552.49      535.48      5.19 o
   7   3   5      421.99      382.13      4.60 o
   8   3   5       56.40       50.14      1.36 o
   9   3   5       73.84       78.54      2.11 o
  10   3   5       80.17       92.63      2.10 o
  -7   4   5       98.76      114.34      3.39 o
  -6   4   5       55.93       59.61      1.91 o
  -5   4   5      366.69      365.27      5.40 o
  -4   4   5       13.87       13.99      0.76 o
  -3   4   5        7.69        8.45      0.50 o
  -2   4   5        8.95        6.44      0.32 o
  -1   4   5      697.63      664.47      6.72 o
   0   4   5      320.66      325.11      2.77 o
   1   4   5      512.15      497.12      4.15 o
   2   4   5      142.72      135.92      1.64 o
   3   4   5      960.51      948.51     10.88 o
   4   4   5        6.63       10.24      0.68 o
   5   4   5        6.63        6.06      0.38 o
   6   4   5      223.00      228.30      2.98 o
   7   4   5      208.19      190.80      2.87 o
   8   4   5      328.09      302.76      5.66 o
   9   4   5      108.73      109.52      2.73 o
  10   4   5      508.80      523.26     19.05 o
  -7   5   5        1.36        0.89      1.54 o
  -6   5   5      119.81      121.16      3.20 o
  -5   5   5      224.49      226.04      3.78 o
  -4   5   5       64.06       61.63      1.46 o
  -3   5   5       18.53       17.90      0.91 o
  -2   5   5      110.78      121.32      2.12 o
  -1   5   5      249.13      249.84      3.13 o
   0   5   5      806.36      797.15      6.44 o
   1   5   5      188.25      179.52      1.80 o
   2   5   5       43.21       40.27      1.11 o
   3   5   5      557.10      518.62      6.81 o
   4   5   5       11.24        8.34      0.51 o
   5   5   5       46.65       38.05      1.04 o
   6   5   5       85.13      102.08      1.71 o
   7   5   5       38.45       49.24      1.62 o
   8   5   5      173.67      169.63      3.71 o
   9   5   5       49.13       48.21      1.54 o
  -7   6   5       52.98       55.18      3.77 o
  -6   6   5       42.20       42.96      1.65 o
  -5   6   5      150.09      151.97      2.94 o
  -4   6   5      136.94      139.03      2.67 o
  -3   6   5      153.69      155.86      2.13 o
  -2   6   5      121.73      132.23      1.86 o
  -1   6   5      348.07      361.94      3.21 o
   0   6   5      263.25      243.86      2.30 o
   1   6   5      141.73      142.60      1.54 o
   2   6   5       68.08       53.64      1.21 o
   3   6   5      276.75      263.84      3.48 o
   4   6   5      114.87      112.17      2.02 o
   5   6   5       51.66       63.90      1.62 o
   6   6   5       89.69      103.84      1.95 o
   7   6   5      270.12      257.65      5.12 o
   8   6   5        5.79        5.63      1.94 o
   9   6   5       88.53      108.21      2.45 o
  -6   7   5       20.66       22.82      1.65 o
  -5   7   5      141.63      148.90      2.99 o
  -4   7   5      334.23      338.29      5.20 o
  -3   7   5      266.58      257.49      3.41 o
  -2   7   5      272.12      268.25      3.53 o
  -1   7   5      440.62      401.37      3.77 o
   0   7   5      108.36      107.46      1.33 o
   1   7   5      457.50      443.14      4.79 o
   2   7   5      856.63      818.31      9.88 o
   3   7   5      177.79      176.64      2.91 o
   4   7   5      214.58      228.02      3.79 o
   5   7   5      379.32      343.15      5.54 o
   6   7   5      197.06      184.11      4.01 o
   7   7   5      188.07      196.06      4.27 o
   8   7   5       71.53       71.70      3.07 o
   9   7   5       12.11       14.41      1.11 o
  -6   8   5      203.40      212.56      6.27 o
  -5   8   5       77.56       73.32      3.15 o
  -4   8   5       82.46       74.80      1.64 o
  -3   8   5        3.20        4.13      0.59 o
  -2   8   5      120.56      112.93      2.95 o
  -1   8   5       78.07       62.91      1.23 o
   0   8   5      313.58      308.89      5.79 o
   1   8   5      173.91      172.54      2.28 o
   2   8   5      763.83      756.95      8.60 o
   3   8   5      287.78      290.29      5.93 o
   4   8   5      270.47      267.17      4.59 o
   5   8   5       15.54       14.03      1.54 o
   6   8   5        4.39        6.16      0.96 o
   7   8   5       86.89       86.11      2.63 o
   8   8   5      349.80      368.86      5.87 o
  -5   9   5       73.02       66.51      3.11 o
  -4   9   5      159.13      170.54      4.86 o
  -3   9   5        1.58        0.79      0.56 o
  -2   9   5       87.04       70.44      1.63 o
  -1   9   5      125.40      112.32      2.16 o
   0   9   5       69.31       72.12      1.42 o
   1   9   5     1339.08     1308.21     15.31 o
   2   9   5      203.90      204.23      3.08 o
   3   9   5      173.64      172.57      8.69 o
   4   9   5       68.45       69.18      3.16 o
   5   9   5      107.42      106.58      2.95 o
   6   9   5        4.33        3.53      1.38 o
   7   9   5       67.91       70.20      2.02 o
   8   9   5      349.73      372.53     10.21 o
  -4  10   5      155.45      145.90      2.94 o
  -3  10   5       68.73       74.75      2.00 o
  -2  10   5      178.37      162.53      6.76 o
  -1  10   5       77.09       79.98      2.06 o
   0  10   5       31.71       31.12      1.26 o
   1  10   5      356.95      362.49      6.63 o
   2  10   5      170.81      179.49      3.39 o
   3  10   5       73.62       73.60      2.19 o
   5  10   5      241.95      247.22      5.34 o
   6  10   5        1.04        0.86      0.74 o
   7  10   5       32.60       32.74      1.61 o
  -3  11   5      209.76      194.67      3.80 o
  -2  11   5      368.73      379.28      6.48 o
  -1  11   5      186.79      191.40      3.77 o
   0  11   5      102.11      104.10      2.43 o
   1  11   5       24.78       24.99      2.33 o
   2  11   5       59.98       55.82      5.16 o
   3  11   5       76.86       78.32      2.54 o
   4  11   5       49.33       50.29      2.17 o
   5  11   5       61.25       44.68      3.70 o
   6  11   5      190.45      199.35      5.16 o
  -2  12   5       27.05       26.86      1.56 o
  -1  12   5       29.53       27.16      2.09 o
   0  12   5       13.80       13.66      1.02 o
   1  12   5       89.12       89.58      2.19 o
   2  12   5      347.25      342.46      6.91 o
   3  12   5      345.26      331.24      6.23 o
   4  12   5       53.48       54.80      3.98 o
   0 -10   6       95.57       84.00      3.53 o
   1 -10   6       31.30       33.00      1.93 o
   2 -10   6      153.43      146.49      3.86 o
   3 -10   6       16.18       14.73      1.53 o
  -2  -9   6      279.98      302.16      5.47 o
  -1  -9   6       99.81      102.55      2.40 o
   0  -9   6        5.48        8.82      2.21 o
   1  -9   6       16.04       18.76      1.36 o
   2  -9   6      143.27      143.40      3.73 o
   3  -9   6      369.87      358.60      7.13 o
   4  -9   6       42.16       46.20      2.93 o
   5  -9   6      151.08      149.52      3.95 o
  -3  -8   6       51.82       51.22      1.75 o
  -2  -8   6       28.30       31.12      1.20 o
  -1  -8   6      122.30      129.31      2.39 o
   0  -8   6      115.44      114.68      2.84 o
   1  -8   6       51.53       49.48      1.55 o
   2  -8   6      126.84      131.01      2.65 o
   3  -8   6       11.39       11.81      1.22 o
   4  -8   6      152.25      154.09      5.14 o
   5  -8   6      316.64      307.23      6.26 o
   6  -8   6      111.28      106.99      3.21 o
  -4  -7   6        6.87        7.68      1.40 o
  -3  -7   6       21.00       22.44      1.07 o
  -2  -7   6        3.95        5.04      0.93 o
  -1  -7   6      260.96      264.00      4.48 o
   0  -7   6      319.19      328.23      5.83 o
   1  -7   6      133.62      134.52      2.01 o
   2  -7   6      353.41      359.51      5.35 o
   3  -7   6      258.20      273.19      7.27 o
   4  -7   6       46.23       46.48      1.87 o
   5  -7   6       22.73       23.34      2.82 o
   6  -7   6       48.70       46.47      2.02 o
   7  -7   6       67.98       72.41      3.40 o
  -5  -6   6       14.55       11.85      1.59 o
  -4  -6   6       48.35       47.19      1.78 o
  -3  -6   6       42.33       37.41      1.21 o
  -2  -6   6       27.33       24.55      1.01 o
  -1  -6   6      324.82      319.68      4.49 o
   0  -6   6     1644.06     1668.23     17.91 o
   1  -6   6      278.01      277.48      4.11 o
   2  -6   6      232.88      237.81      3.73 o
   3  -6   6      211.00      219.43      4.46 o
   4  -6   6       28.81       29.87      1.47 o
   5  -6   6       29.04       26.45      2.52 o
   6  -6   6      136.06      138.46      4.29 o
   7  -6   6      382.17      359.70      6.94 o
   8  -6   6       52.42       61.24      2.35 o
  -5  -5   6       55.11       58.26      3.35 o
  -4  -5   6       97.23      100.20      1.99 o
  -3  -5   6      332.12      333.79      4.79 o
  -2  -5   6      160.05      164.66      2.44 o
  -1  -5   6      136.16      140.02      1.95 o
   0  -5   6     1425.56     1450.63     14.37 o
   1  -5   6       54.06       59.86      1.46 o
   2  -5   6       31.32       34.16      0.99 o
   3  -5   6       44.20       44.34      1.33 o
   4  -5   6       30.89       33.92      1.24 o
   5  -5   6      246.73      245.68      5.54 o
   6  -5   6      492.20      485.01      8.56 o
   7  -5   6      243.63      252.54      6.14 o
   8  -5   6       92.86       89.21      2.67 o
  -6  -4   6        8.42        8.66      1.52 o
  -5  -4   6       17.55       17.02      1.67 o
  -4  -4   6       45.36       51.40      1.36 o
  -3  -4   6      513.90      528.16      5.97 o
  -2  -4   6      157.36      156.46      2.58 o
  -1  -4   6      106.10      103.63      1.44 o
   0  -4   6      195.38      186.10      2.15 o
   1  -4   6       10.18        9.18      0.51 o
   2  -4   6       40.82       43.64      1.00 o
   3  -4   6       42.04       43.63      1.72 o
   4  -4   6      513.81      530.07      6.82 o
   5  -4   6      169.41      177.96      5.14 o
   6  -4   6       93.68       99.16      2.20 o
   7  -4   6      749.38      749.34     12.49 o
   8  -4   6       96.04       94.75      2.62 o
   9  -4   6      178.21      188.18      4.20 o
  -6  -3   6       40.36       41.46      2.31 o
  -5  -3   6      154.15      152.81      3.58 o
  -4  -3   6      139.96      142.92      2.39 o
  -3  -3   6       25.94       25.02      0.87 o
  -2  -3   6       40.65       41.77      1.07 o
  -1  -3   6     1581.88     1634.53     14.19 o
   0  -3   6      136.15      146.77      1.63 o
   1  -3   6      757.13      799.01      7.06 o
   2  -3   6      818.39      811.10      7.98 o
   3  -3   6      454.52      457.36      5.32 o
   4  -3   6      476.12      503.45      5.87 o
   5  -3   6        1.50        1.78      0.50 o
   6  -3   6       10.01       10.13      0.62 o
   7  -3   6       17.28       18.42      0.98 o
   8  -3   6       11.35       13.50      1.05 o
   9  -3   6      162.60      167.20      3.72 o
  -6  -2   6      244.87      246.70      4.79 o
  -5  -2   6      614.41      604.74      6.95 o
  -4  -2   6        1.24        1.36      0.44 o
  -3  -2   6       65.10       66.63      1.22 o
  -2  -2   6        4.41        3.91      0.62 o
  -1  -2   6       39.62       33.37      0.84 o
   0  -2   6      135.53      157.01      1.65 o
   1  -2   6      748.27      776.78      8.27 o
   2  -2   6      818.00      852.20      8.26 o
   3  -2   6      261.27      258.27      3.15 o
   4  -2   6      309.85      323.62      3.90 o
   5  -2   6       29.04       31.41      0.83 o
   6  -2   6      219.64      212.03      2.67 o
   7  -2   6       12.32       13.21      0.67 o
   8  -2   6       24.48       23.58      1.14 o
   9  -2   6       71.11       73.59      2.09 o
  -7  -1   6      228.53      236.49      6.66 o
  -6  -1   6       62.44       69.96      2.14 o
  -5  -1   6      150.72      152.05      2.00 o
  -4  -1   6      198.21      205.14      2.78 o
  -3  -1   6      187.25      199.89      3.52 o
  -2  -1   6      808.80      851.59      7.01 o
  -1  -1   6       31.77       32.69      0.53 o
   0  -1   6       16.99       13.58      0.32 o
   1  -1   6      452.08      468.34      5.08 o
   2  -1   6      708.81      732.65      8.30 o
   3  -1   6        2.16        2.81      0.25 o
   4  -1   6       96.75       99.86      1.23 o
   5  -1   6      428.18      440.81      4.19 o
   6  -1   6       95.15       96.83      1.10 o
   7  -1   6      120.35      124.19      1.53 o
   8  -1   6      186.04      176.91      2.91 o
   9  -1   6      241.60      242.99      3.85 o
  10  -1   6      135.69      149.53      2.79 o
  -7   0   6       17.07       19.72      1.07 o
  -6   0   6        2.25        0.97      0.61 o
  -5   0   6       28.08       31.44      0.81 o
  -4   0   6       25.90       25.74      0.70 o
  -3   0   6       60.75       62.73      1.00 o
  -2   0   6     1780.65     1791.76     13.50 o
  -1   0   6      893.06      889.53      7.36 o
   0   0   6      380.06      359.67      3.53 o
   1   0   6       95.22       86.61      2.99 o
   2   0   6     1277.77     1250.52     17.37 o
   3   0   6      167.86      180.45      2.00 o
   4   0   6      209.19      198.62      1.83 o
   5   0   6      285.41      289.83      2.62 o
   6   0   6      635.09      638.15      5.22 o
   7   0   6      629.43      639.11      6.15 o
   8   0   6      323.94      318.81      5.40 o
   9   0   6      220.27      213.61      4.43 o
  10   0   6       49.92       49.07      3.80 o
  -7   1   6       38.72       42.64      2.21 o
  -6   1   6        1.19        1.12      0.60 o
  -5   1   6      171.30      178.19      2.88 o
  -4   1   6      130.64      133.74      1.97 o
  -3   1   6      178.17      182.30      2.05 o
  -2   1   6      716.58      726.40      5.68 o
  -1   1   6      432.32      415.90      3.45 o
   0   1   6      233.84      231.74      2.38 o
   1   1   6        3.81        2.30      0.34 o
   2   1   6      519.19      499.79      7.27 o
   3   1   6     1495.62     1480.07     12.32 o
   4   1   6      466.09      469.32      4.12 o
   5   1   6     2938.73     2875.68     23.87 o
   6   1   6      268.53      287.06      3.20 o
   7   1   6        3.21        2.76      0.46 o
   8   1   6        1.51        2.16      0.56 o
   9   1   6      112.19      117.23      2.46 o
  10   1   6       78.33       92.52      4.60 o
  -7   2   6       51.19       48.59      2.66 o
  -6   2   6       76.55       76.01      1.68 o
  -5   2   6      233.31      237.13      2.79 o
  -4   2   6      244.06      247.77      3.14 o
  -3   2   6      680.72      682.94      5.78 o
  -2   2   6      505.47      506.10      3.79 o
  -1   2   6      940.02      982.33      7.14 o
   0   2   6        5.36        2.73      0.17 o
   1   2   6      233.99      260.39      3.86 o
   2   2   6     1824.12     1817.88     17.26 o
   3   2   6      829.57      831.75      7.30 o
   4   2   6      383.89      379.42      3.71 o
   5   2   6      754.88      758.32     10.22 o
   6   2   6      300.52      316.74      3.37 o
   7   2   6      141.40      155.93      2.26 o
   8   2   6        8.30        6.31      0.67 o
   9   2   6       52.02       55.22      1.68 o
  10   2   6       23.67       27.44      1.23 o
  -7   3   6       66.38       68.26      2.64 o
  -6   3   6       96.23      100.22      1.96 o
  -5   3   6      374.90      383.02      4.15 o
  -4   3   6     1173.07     1202.25     11.39 o
  -3   3   6       29.28       27.77      0.73 o
  -2   3   6      586.33      596.05      4.71 o
  -1   3   6       40.89       34.25      0.58 o
   0   3   6     1285.79     1292.49     10.09 o
   1   3   6        7.02        7.91      0.74 o
   2   3   6      442.80      426.49      5.67 o
   3   3   6      290.84      294.94      2.98 o
   4   3   6      304.93      315.79      3.21 o
   5   3   6      223.32      216.76      2.36 o
   6   3   6      563.17      537.04      6.10 o
   7   3   6      235.55      229.71      2.92 o
   8   3   6       34.30       36.24      1.51 o
   9   3   6      102.70       91.29      1.85 o
  10   3   6      115.83      112.59      2.26 o
  -7   4   6      395.26      417.02      6.41 o
  -6   4   6      119.13      119.55      2.95 o
  -5   4   6      340.13      346.31      4.30 o
  -4   4   6       32.24       32.05      0.84 o
  -3   4   6       76.60       81.48      1.28 o
  -2   4   6       51.21       49.00      0.86 o
  -1   4   6     1013.57     1068.52     10.23 o
   0   4   6     1938.07     1999.02     17.32 o
   1   4   6      739.39      739.93      7.50 o
   2   4   6      738.16      736.49      6.36 o
   3   4   6      905.41      928.12     11.22 o
   4   4   6       87.89       91.39      1.55 o
   5   4   6       98.96       93.93      1.68 o
   6   4   6      370.47      308.49      3.79 o
   7   4   6      670.97      637.23     10.08 o
   8   4   6       76.14       69.48      3.39 o
   9   4   6      599.60      617.21      8.59 o
  10   4   6      138.71      138.24      6.11 o
  -6   5   6       41.05       41.11      1.88 o
  -5   5   6       77.38       77.96      2.00 o
  -4   5   6      371.48      380.55      5.40 o
  -3   5   6       97.25      100.84      1.58 o
  -2   5   6      139.73      140.00      1.91 o
  -1   5   6      301.66      310.09      3.09 o
   0   5   6     1154.91     1200.92     10.60 o
   1   5   6      356.44      367.09      3.72 o
   2   5   6      596.34      588.17      6.32 o
   3   5   6     1699.49     1636.93     16.72 o
   4   5   6      450.23      448.53      5.74 o
   5   5   6      397.66      370.82      5.05 o
   6   5   6       37.46       42.92      1.05 o
   7   5   6      616.39      585.32      8.09 o
   8   5   6      185.94      198.70      3.42 o
   9   5   6       47.18       43.17      1.51 o
  -6   6   6        4.61        4.62      1.12 o
  -5   6   6       23.15       23.55      1.51 o
  -4   6   6      280.86      289.49      4.19 o
  -3   6   6      127.12      130.56      2.09 o
  -2   6   6      415.24      416.72      5.08 o
  -1   6   6      116.51      109.62      1.57 o
   0   6   6     1021.98      996.50      8.52 o
   1   6   6       31.23       29.50      0.59 o
   2   6   6      503.31      487.50      5.59 o
   3   6   6      130.77      121.83      1.91 o
   4   6   6      405.32      402.45      5.62 o
   5   6   6       15.74       26.56      0.96 o
   6   6   6      402.95      380.28      5.56 o
   7   6   6      524.65      495.18      7.05 o
   8   6   6       66.42       62.75      2.08 o
   9   6   6       33.36       37.51      1.44 o
  -6   7   6       24.10       21.14      1.64 o
  -5   7   6       33.50       34.88      1.79 o
  -4   7   6       28.35       26.93      1.53 o
  -3   7   6      208.28      211.68      3.89 o
  -2   7   6      192.04      178.11      2.67 o
  -1   7   6      278.13      263.53      2.82 o
   0   7   6      104.80      106.49      1.41 o
   1   7   6        1.75        1.39      0.28 o
   2   7   6      535.01      532.70      8.07 o
   3   7   6      232.81      223.92      3.43 o
   4   7   6       34.99       33.21      1.08 o
   5   7   6      379.06      356.33      5.62 o
   6   7   6        9.91       13.36      1.12 o
   7   7   6      246.05      244.11      4.07 o
   8   7   6       75.57       69.38      2.35 o
   9   7   6       59.72       57.34      2.87 o
  -5   8   6       19.99       18.67      1.51 o
  -4   8   6       39.41       40.89      1.82 o
  -3   8   6      165.31      167.59      2.82 o
  -2   8   6        7.81       11.08      1.25 o
  -1   8   6       35.84       28.64      1.83 o
   0   8   6      251.94      243.71      2.67 o
   1   8   6        9.98       10.16      0.66 o
   2   8   6      478.67      461.40      5.42 o
   3   8   6       68.81       68.77      2.40 o
   4   8   6      200.12      186.72      3.49 o
   5   8   6      164.42      165.50      4.22 o
   6   8   6        1.22        1.17      0.61 o
   7   8   6       40.10       36.99      1.48 o
   8   8   6        7.50        5.40      1.00 o
  -5   9   6      111.51      119.46      3.30 o
  -4   9   6      121.85      133.32      3.45 o
  -3   9   6       59.06       62.94      1.60 o
  -2   9   6       57.99       61.01      1.55 o
  -1   9   6        8.34        7.28      0.68 o
   0   9   6      189.74      187.94      2.97 o
   1   9   6       79.37       78.57      1.33 o
   2   9   6      190.34      190.60      5.18 o
   3   9   6      158.93      148.46      4.70 o
   4   9   6      506.88      503.56      8.95 o
   5   9   6      139.14      131.05      3.27 o
   6   9   6       73.46       79.59      2.06 o
   7   9   6        1.17        1.45      0.72 o
  -4  10   6        1.03        1.07      0.74 o
  -3  10   6       70.62       71.63      2.30 o
  -2  10   6       77.17       73.28      1.75 o
  -1  10   6       25.87       29.51      2.50 o
   0  10   6      306.87      293.25      4.29 o
   1  10   6      538.56      539.45      6.34 o
   2  10   6       29.36       30.93      1.11 o
   3  10   6       45.80       44.93      1.87 o
   4  10   6        6.60        6.37      1.47 o
   5  10   6       66.77       68.99      3.06 o
   6  10   6        6.89       11.35      1.05 o
   7  10   6      137.51      142.01      3.79 o
  -3  11   6        6.40        9.19      0.86 o
  -2  11   6      179.54      185.59      3.20 o
  -1  11   6       12.47       11.81      0.88 o
   0  11   6      306.71      300.63      4.46 o
   1  11   6      115.50      106.06      1.99 o
   2  11   6      114.00      111.60      2.43 o
   3  11   6        3.22        4.21      0.99 o
   4  11   6       17.00       18.26      2.07 o
   5  11   6        1.39        0.99      1.30 o
   6  11   6      151.28      160.70      5.97 o
  -1  12   6       45.15       48.28      1.50 o
   0  12   6       72.70       73.66      6.09 o
   1  12   6      240.36      244.24      4.93 o
   2  12   6      129.72      130.87      3.26 o
   3  12   6        4.28        3.55      0.79 o
   4  12   6       82.07       91.08      4.38 o
   0  -9   7       22.90       20.88      2.01 o
   1  -9   7        2.69        3.26      1.28 o
   2  -9   7       10.98       12.67      1.72 o
   3  -9   7       36.55       37.19      3.07 o
  -2  -8   7       19.02       22.86      1.34 o
  -1  -8   7      122.18      118.71      6.76 o
   0  -8   7       62.08       65.55      1.80 o
   1  -8   7       15.39       18.03      1.83 o
   2  -8   7       33.61       37.49      1.77 o
   3  -8   7       75.11       76.27      3.94 o
   5  -8   7       32.71       30.34      2.61 o
  -3  -7   7      145.12      159.24      3.40 o
  -2  -7   7       66.20       69.22      3.46 o
  -1  -7   7       87.80       87.60      2.21 o
   0  -7   7      116.26      118.78      2.54 o
   1  -7   7      460.33      454.07      8.26 o
   2  -7   7      254.39      244.30      7.81 o
   4  -7   7      472.92      453.05     12.56 o
   5  -7   7       29.91       23.47      2.25 o
   6  -7   7       20.93       19.80      2.11 o
   7  -7   7       90.96       84.85      3.93 o
  -4  -6   7      133.88      134.50      2.99 o
  -3  -6   7      197.26      202.47      5.05 o
  -2  -6   7      104.16      109.08      2.57 o
  -1  -6   7      108.09      112.74      2.54 o
   0  -6   7       56.60       57.92      4.24 o
   1  -6   7      314.78      317.16      6.04 o
   2  -6   7      109.39      107.05      2.74 o
   4  -6   7      393.95      371.06     10.41 o
   5  -6   7       77.66       72.36      3.35 o
   6  -6   7       76.07       73.64      3.39 o
   7  -6   7       60.11       67.24      3.25 o
  -4  -5   7       32.87       32.67      3.18 o
  -3  -5   7      107.67      105.94      2.07 o
  -2  -5   7      160.18      169.95      3.40 o
  -1  -5   7      311.50      318.54      5.43 o
   0  -5   7      344.52      346.15      6.43 o
   1  -5   7       62.71       59.74      1.90 o
   3  -5   7      164.76      156.51      5.27 o
   4  -5   7      238.86      232.32      6.99 o
   5  -5   7      212.44      203.39      6.23 o
   6  -5   7       83.88       83.51      3.40 o
   7  -5   7       57.67       61.92      2.92 o
   8  -5   7      372.55      380.78     10.33 o
  -5  -4   7        1.04        0.43      1.19 o
  -4  -4   7        4.98        4.18      0.77 o
  -3  -4   7      174.12      163.76      2.72 o
  -2  -4   7      209.01      203.42      4.32 o
  -1  -4   7     1253.11     1237.33     14.10 o
   0  -4   7        4.36        4.19      0.64 o
   1  -4   7      373.67      375.49      5.71 o
   2  -4   7       21.06       22.74      2.02 o
   3  -4   7       11.62       19.82      1.69 o
   4  -4   7      207.14      204.61      6.11 o
   5  -4   7      344.72      354.00      9.50 o
   6  -4   7      313.63      319.25      5.94 o
   7  -4   7      283.16      275.87      5.36 o
   8  -4   7      276.08      287.30      7.91 o
   9  -4   7       65.68       72.44      3.02 o
  -5  -3   7       50.67       49.33      1.50 o
  -4  -3   7      104.16      102.13      2.38 o
  -3  -3   7       84.58       80.82      1.68 o
  -2  -3   7      112.64      104.69      2.04 o
  -1  -3   7      164.84      168.25      2.50 o
   0  -3   7      796.52      796.07     11.10 o
   1  -3   7      391.73      414.87      6.14 o
   2  -3   7      780.81      802.64     14.54 o
   3  -3   7       95.28      102.27      2.74 o
   4  -3   7      316.82      328.93     10.31 o
   5  -3   7      768.11      762.22     12.37 o
   6  -3   7      545.40      539.62      9.10 o
   7  -3   7       13.39       13.59      1.15 o
   8  -3   7       80.47       81.20      2.29 o
   9  -3   7       62.69       66.00      4.79 o
  -6  -2   7      269.33      272.48      7.34 o
  -5  -2   7       96.89      103.93      2.29 o
  -4  -2   7       85.26       84.53      2.10 o
  -3  -2   7      586.13      591.31      9.31 o
  -2  -2   7       27.09       26.97      0.99 o
  -1  -2   7      574.56      582.12      6.94 o
   0  -2   7       19.95       21.17      0.91 o
   1  -2   7       27.29       29.12      1.00 o
   2  -2   7      601.97      573.22     10.61 o
   3  -2   7      154.62      153.62      3.55 o
   4  -2   7      310.02      309.25      6.62 o
   5  -2   7      358.19      360.19      5.38 o
   6  -2   7      938.30      952.29     15.16 o
   7  -2   7       57.83       55.51      1.69 o
   8  -2   7       85.17       87.75      2.25 o
   9  -2   7        8.07        8.39      0.86 o
  -6  -1   7      185.52      181.97      5.47 o
  -5  -1   7       87.95       93.24      2.12 o
  -4  -1   7       41.22       45.28      1.50 o
  -3  -1   7       53.91       58.31      1.69 o
  -2  -1   7       73.71       70.24      1.62 o
  -1  -1   7       53.31       49.28      1.09 o
   0  -1   7       97.19       90.70      1.85 o
   1  -1   7      413.52      396.68      6.97 o
   2  -1   7      422.82      379.13      7.29 o
   3  -1   7      251.85      240.02     11.34 o
   4  -1   7       97.39       93.15      2.40 o
   5  -1   7       10.14        9.62      0.65 o
   6  -1   7        1.46        1.96      0.48 o
   7  -1   7      231.86      238.44      4.37 o
   8  -1   7      115.78      118.50      2.80 o
   9  -1   7      872.30      915.56     14.81 o
  -6   0   7      167.11      167.83      5.19 o
  -5   0   7       56.04       58.25      2.30 o
  -4   0   7       68.89       64.79      1.79 o
  -3   0   7        1.54        1.02      0.78 o
  -2   0   7       17.14       17.17      0.72 o
  -1   0   7       18.10       18.99      0.72 o
   0   0   7      435.81      446.96      6.44 o
   1   0   7      746.37      755.60     12.44 o
   2   0   7      608.48      570.31     10.44 o
   3   0   7        4.77        6.04      0.39 o
   4   0   7       11.77        7.68      0.64 o
   5   0   7      648.26      628.73      6.88 o
   6   0   7     1083.55     1099.46     10.21 o
   7   0   7       53.52       55.44      0.85 o
   8   0   7      169.70      169.36      3.57 o
   9   0   7      267.00      263.27      5.73 o
  10   0   7       78.44       78.14      2.64 o
  -6   1   7      146.31      144.94      4.67 o
  -5   1   7      268.86      256.78      6.51 o
  -4   1   7        4.37        4.01      0.67 o
  -3   1   7      161.76      163.00      3.17 o
  -2   1   7       54.33       51.34      1.14 o
  -1   1   7      265.19      273.61      3.12 o
   0   1   7      392.20      414.04      5.99 o
   1   1   7      166.99      174.19      3.44 o
   2   1   7      183.66      180.55      3.89 o
   3   1   7      907.24      953.15     16.75 o
   4   1   7      276.13      276.16      3.77 o
   5   1   7        5.03        7.16      0.36 o
   6   1   7       91.02       91.87      1.15 o
   7   1   7      106.00      109.71      1.78 o
   8   1   7       49.17       49.16      1.55 o
   9   1   7       34.92       31.57      1.64 o
  10   1   7       83.06       75.39      2.67 o
  -6   2   7       13.63       12.68      1.73 o
  -5   2   7       92.76       96.05      2.18 o
  -4   2   7      530.55      530.13      8.41 o
  -3   2   7     1103.91     1125.57     16.81 o
  -2   2   7      917.95      950.33     12.32 o
  -1   2   7      482.53      470.72      5.27 o
   0   2   7       37.76       47.81      0.95 o
   1   2   7       40.94       41.89      1.30 o
   2   2   7       99.00       95.68      2.45 o
   3   2   7      130.63      122.49      1.89 o
   4   2   7      963.56      960.13     10.44 o
   5   2   7      116.89      121.34      1.42 o
   6   2   7      463.33      468.37      4.36 o
   7   2   7      483.75      489.71      5.35 o
   8   2   7        1.38        1.09      0.59 o
   9   2   7       18.06       21.88      1.20 o
  10   2   7       21.47       23.28      1.44 o
  -6   3   7        1.08        2.79      1.37 o
  -5   3   7      859.97      814.25     46.89 o
  -4   3   7      177.67      180.41      3.46 o
  -3   3   7      224.98      227.86      4.11 o
  -2   3   7      128.01      123.60      2.57 o
  -1   3   7      195.05      175.16      2.28 o
   0   3   7        7.54        6.07      0.37 o
   1   3   7      195.31      187.80      2.89 o
   2   3   7      289.66      272.75      4.29 o
   3   3   7      760.14      761.74      9.87 o
   4   3   7     1528.38     1513.46     17.98 o
   5   3   7       40.83       44.17      1.02 o
   6   3   7      116.41      126.25      2.08 o
   7   3   7       88.49       87.89      1.61 o
   8   3   7      111.56      116.84      1.94 o
   9   3   7       25.53       31.22      1.38 o
  10   3   7      697.74      737.60     14.99 o
  -6   4   7       99.33       98.11      3.79 o
  -5   4   7       17.28       16.91      0.99 o
  -4   4   7       80.26       76.64      1.95 o
  -3   4   7       42.81       41.76      1.42 o
  -2   4   7       36.80       38.10      1.31 o
  -1   4   7      165.19      159.38      2.14 o
   0   4   7      140.45      135.91      2.17 o
   1   4   7      373.71      380.16      8.57 o
   2   4   7      877.25      872.31     12.98 o
   3   4   7      689.04      684.11      8.38 o
   4   4   7     1156.98     1134.62     12.63 o
   5   4   7      135.58      131.41      2.15 o
   6   4   7       53.59       57.05      1.29 o
   7   4   7        1.42        3.36      0.57 o
   8   4   7      177.90      187.05      3.68 o
   9   4   7      216.47      252.58      5.26 o
  -6   5   7       28.43       25.03      2.19 o
  -5   5   7      222.33      225.22      5.79 o
  -4   5   7      167.50      160.27      4.13 o
  -3   5   7      195.65      197.55      3.72 o
  -2   5   7       24.29       26.10      0.95 o
  -1   5   7      586.79      600.25      5.93 o
   0   5   7      232.15      221.25      2.77 o
   1   5   7      244.55      246.13      3.21 o
   2   5   7      861.96      838.99     11.50 o
   3   5   7      377.05      369.66      4.95 o
   4   5   7      511.73      493.85      6.44 o
   5   5   7      137.96      140.91      2.34 o
   6   5   7       33.19       47.11      1.38 o
   7   5   7      173.26      177.60      3.03 o
   8   5   7      214.74      215.64      3.60 o
   9   5   7        2.73        5.18      0.70 o
  -5   6   7       42.26       41.97      2.55 o
  -4   6   7      189.41      187.46      3.60 o
  -3   6   7      395.24      403.15      7.18 o
  -2   6   7      258.17      272.45      3.93 o
  -1   6   7     1445.94     1385.87     13.83 o
   0   6   7      597.77      591.40      6.22 o
   1   6   7      594.11      586.34      5.71 o
   2   6   7       59.24       56.15      1.67 o
   3   6   7       29.64       27.48      0.92 o
   4   6   7      198.80      211.52      3.22 o
   5   6   7      273.47      258.39      3.94 o
   6   6   7      677.50      636.04     11.75 o
   7   6   7      253.19      248.88      4.03 o
   8   6   7      254.47      241.89      4.02 o
   9   6   7      103.43      107.95      2.40 o
  -5   7   7       60.56       57.20      2.95 o
  -4   7   7       48.21       43.32      2.15 o
  -3   7   7      246.37      249.16      3.79 o
  -2   7   7      411.07      399.60      5.46 o
  -1   7   7      135.49      145.05      2.42 o
   0   7   7      492.82      496.27      4.81 o
   1   7   7        5.13        5.79      0.38 o
   2   7   7      313.46      309.78      4.60 o
   3   7   7      212.82      210.53      3.28 o
   4   7   7      608.84      601.47      8.06 o
   5   7   7      185.70      171.90      3.17 o
   6   7   7      453.43      452.78      7.97 o
   7   7   7       92.75       85.67      2.03 o
   8   7   7      316.16      316.73      5.06 o
  -5   8   7       15.49       14.19      1.83 o
  -4   8   7       96.44      103.24      3.86 o
  -3   8   7      267.79      267.51      4.05 o
  -2   8   7       23.47       15.89      0.90 o
  -1   8   7      112.12      111.54      2.32 o
   0   8   7       48.11       51.33      1.19 o
   1   8   7      561.08      554.76      5.59 o
   2   8   7      242.93      235.40      3.13 o
   3   8   7      193.19      195.28      4.12 o
   4   8   7      422.59      438.78      6.76 o
   5   8   7      320.53      313.05      6.96 o
   6   8   7      195.99      191.15      4.11 o
   7   8   7       62.48       60.03      1.99 o
   8   8   7      152.37      174.40      3.36 o
  -4   9   7       35.21       37.15      2.48 o
  -3   9   7      114.46      124.05      2.80 o
  -2   9   7       93.62       86.55      1.89 o
  -1   9   7       32.11       30.22      1.24 o
   0   9   7        1.65        1.10      1.02 o
   1   9   7      108.20      112.54      1.98 o
   2   9   7      136.70      136.60      2.34 o
   3   9   7       36.41       38.53      2.27 o
   4   9   7      213.80      215.65      4.54 o
   5   9   7      154.80      170.81      3.89 o
   6   9   7       66.62       64.94      2.60 o
   7   9   7       14.80       15.36      1.36 o
  -3  10   7       33.80       31.32      3.51 o
  -2  10   7      110.07      119.06      2.36 o
  -1  10   7       93.68       97.11      2.02 o
   0  10   7       69.18       72.83      3.29 o
   1  10   7       46.08       51.04      2.21 o
   2  10   7       19.86       20.51      1.10 o
   3  10   7        6.86        7.91      1.07 o
   4  10   7       42.15       41.68      2.58 o
   5  10   7       36.90       43.72      1.92 o
   6  10   7       58.21       56.50      1.85 o
  -2  11   7       11.46       12.15      0.95 o
  -1  11   7       25.85       22.43      1.11 o
   0  11   7       11.78       11.46      1.13 o
   1  11   7       35.02       36.91      1.65 o
   2  11   7      253.16      272.24      4.47 o
   3  11   7       31.83       30.44      2.08 o
   4  11   7        3.41        4.08      1.45 o
   5  11   7      133.70      146.85      3.80 o
   0  12   7       36.26       31.90      1.20 o
   1  12   7       91.39      106.52      2.89 o
   2  12   7       39.90       36.29      1.72 o
   3  12   7       45.46       51.01      3.82 o
   0  -8   8        1.12        0.26      1.13 o
   1  -8   8       14.45       13.27      1.70 o
   2  -8   8        4.29        3.94      1.29 o
   3  -8   8      115.30      111.81      4.94 o
  -2  -7   8        1.02        0.62      0.76 o
  -1  -7   8        7.00        7.11      1.38 o
   0  -7   8       66.07       57.50      2.77 o
   1  -7   8      153.36      145.96      4.74 o
   2  -7   8       41.63       34.84      2.77 o
   4  -7   8       59.26       63.75      3.47 o
   5  -7   8       20.35       22.48      2.33 o
   6  -7   8        2.11        3.01      1.40 o
  -3  -6   8      129.99      133.09      2.50 o
  -2  -6   8       70.89       70.28      2.06 o
  -1  -6   8       37.62       39.29      1.50 o
   0  -6   8      213.09      213.65      5.10 o
   1  -6   8      150.85      165.34      4.77 o
   2  -6   8       40.51       39.42      2.73 o
   4  -6   8        5.03        6.27      1.49 o
   5  -6   8       99.34       99.79      4.22 o
   6  -6   8       95.07       90.77      3.89 o
   7  -6   8        5.27        6.55      1.54 o
  -3  -5   8      310.40      322.50      4.69 o
  -2  -5   8      162.04      162.85      3.37 o
  -1  -5   8      342.95      341.79      5.83 o
   0  -5   8      246.67      250.85      6.19 o
   1  -5   8      117.43      116.66      2.96 o
   2  -5   8        3.35        5.34      1.40 o
   3  -5   8       54.39       42.28      2.59 o
   4  -5   8      148.92      133.11      4.81 o
   5  -5   8      252.81      259.14      7.75 o
   6  -5   8       73.87       72.11      3.27 o
   7  -5   8      224.66      232.58      7.02 o
  -4  -4   8      156.68      158.94      3.34 o
  -3  -4   8      194.07      203.21      3.25 o
  -2  -4   8      279.14      274.11      4.91 o
  -1  -4   8       28.76       25.30      1.21 o
   0  -4   8       10.61       11.83      0.72 o
   1  -4   8      508.83      503.07      8.77 o
   3  -4   8      738.37      676.82     17.21 o
   4  -4   8      343.73      313.25      8.82 o
   5  -4   8      236.62      235.21      6.94 o
   6  -4   8      216.60      221.57      6.57 o
   7  -4   8       74.81       75.71      3.14 o
   8  -4   8       87.58       92.48      3.48 o
  -5  -3   8      141.19      133.98      3.66 o
  -4  -3   8       18.13       17.26      1.14 o
  -3  -3   8      132.54      137.27      2.98 o
  -2  -3   8      159.76      166.80      3.35 o
  -1  -3   8       17.26       19.65      1.28 o
   0  -3   8      187.93      183.49      2.63 o
   1  -3   8      410.08      393.36      6.99 o
   3  -3   8      461.12      418.93     11.11 o
   4  -3   8      328.88      289.98      8.07 o
   5  -3   8      348.37      335.31      9.03 o
   6  -3   8      108.07      116.31      3.94 o
   7  -3   8       43.08       43.05      2.13 o
   8  -3   8       29.14       33.71      1.93 o
   9  -3   8       32.97       41.20      2.07 o
  -5  -2   8       29.73       31.37      1.30 o
  -4  -2   8       58.45       52.66      5.10 o
  -3  -2   8      190.11      189.56      3.71 o
  -2  -2   8      836.53      848.48     13.00 o
  -1  -2   8      250.80      251.67      3.44 o
   0  -2   8        3.14        3.35      0.44 o
   1  -2   8      288.76      295.56      4.67 o
   2  -2   8       22.96       29.92      1.47 o
   3  -2   8      113.25      123.68      3.19 o
   4  -2   8      117.99      108.95      3.70 o
   5  -2   8      492.31      480.72     12.14 o
   6  -2   8       83.69       87.16      3.05 o
   7  -2   8       38.52       44.92      2.01 o
   8  -2   8       64.88       64.74      2.43 o
   9  -2   8        8.40        9.10      1.06 o
  -5  -1   8       25.84       26.96      1.23 o
  -4  -1   8       14.31       14.54      1.02 o
  -3  -1   8        1.19        1.37      0.64 o
  -2  -1   8      853.86      851.49     11.13 o
  -1  -1   8      716.83      703.01      8.60 o
   0  -1   8      126.14      127.25      1.95 o
   1  -1   8      543.57      543.13     11.78 o
   2  -1   8      257.60      271.58      5.64 o
   3  -1   8        7.91       12.43      1.14 o
   4  -1   8       68.32       63.90      2.03 o
   5  -1   8      144.46      133.07      4.03 o
   6  -1   8      236.65      249.99      6.62 o
   7  -1   8      627.68      623.38     14.99 o
   8  -1   8      244.40      239.40      6.15 o
   9  -1   8       71.61       70.14      2.20 o
  -5   0   8       78.65       79.41      2.01 o
  -4   0   8       91.53       93.90      4.78 o
  -3   0   8        7.77        8.32      0.85 o
  -2   0   8      345.33      351.10      5.90 o
  -1   0   8      367.28      357.63      4.54 o
   0   0   8      116.15      124.04      1.89 o
   1   0   8      545.15      540.61     13.27 o
   2   0   8      116.04      119.30      3.00 o
   3   0   8      426.34      423.18      8.12 o
   4   0   8      135.54      143.33      3.36 o
   5   0   8     1346.72     1312.33     22.89 o
   6   0   8      598.09      588.70     14.17 o
   7   0   8       26.35       29.69      1.21 o
  -5   1   8       82.14       86.75      2.14 o
  -4   1   8       65.40       69.53      1.93 o
  -3   1   8        8.24        6.54      0.79 o
  -2   1   8       31.31       30.98      1.30 o
  -1   1   8      932.61      940.14      9.54 o
   0   1   8       17.50       18.42      0.69 o
   1   1   8       26.67       23.70      1.47 o
   2   1   8      441.18      423.31      8.13 o
   3   1   8      416.63      428.90      8.18 o
   4   1   8        2.23        4.37      1.28 o
   5   1   8      355.67      343.99     10.63 o
   6   1   8       92.95       90.67      1.91 o
   7   1   8      138.32      149.56      2.73 o
  -5   2   8        1.98        2.29      1.09 o
  -4   2   8      725.37      729.52     11.35 o
  -3   2   8       36.67       37.83      1.43 o
  -2   2   8       29.89       29.65      1.25 o
  -1   2   8       91.42       87.68      1.58 o
   0   2   8      195.20      191.67      2.33 o
   1   2   8       33.59       32.32      2.15 o
   2   2   8       51.22       51.70      3.31 o
   3   2   8       14.49       15.24      1.08 o
   4   2   8      151.54      137.93      5.72 o
   5   2   8        6.69        7.21      0.77 o
   6   2   8      234.29      238.11      5.02 o
   7   2   8      119.39      125.65      3.56 o
   8   2   8      262.44      278.04      7.64 o
   9   2   8       14.95       16.29      2.08 o
  -5   3   8      128.82      131.14      4.24 o
  -4   3   8        2.44        1.27      0.69 o
  -3   3   8        2.87        2.59      0.66 o
  -2   3   8      130.85      134.53      2.79 o
  -1   3   8      250.40      245.00      5.37 o
   0   3   8      400.21      419.90      7.30 o
   1   3   8      311.66      312.08      5.17 o
   2   3   8      102.62      103.48      2.76 o
   3   3   8      568.27      582.09     14.49 o
   4   3   8       97.48       99.01      3.31 o
   5   3   8       20.03       19.89      1.14 o
   6   3   8      173.15      164.90      3.78 o
   7   3   8      128.88      127.72      3.05 o
   8   3   8      114.88      112.11      2.51 o
   9   3   8      189.17      199.14      6.39 o
  -5   4   8        1.01        0.42      0.62 o
  -4   4   8      386.22      382.76      6.45 o
  -3   4   8      177.50      181.60      3.55 o
  -2   4   8        4.44        5.32      0.71 o
  -1   4   8       40.04       39.26      1.14 o
   0   4   8      286.31      300.87      5.52 o
   1   4   8      234.87      242.41      8.77 o
   2   4   8       32.41       34.37      2.01 o
   3   4   8     2141.98     2046.53     47.89 o
   4   4   8      193.96      192.23      4.46 o
   5   4   8      216.52      200.86     10.71 o
   6   4   8       45.53       53.97      2.12 o
   7   4   8       59.58       61.53      2.23 o
   8   4   8      139.84      152.10      4.18 o
   9   4   8       46.39       47.45      1.75 o
  -5   5   8       45.40       46.34      1.53 o
  -4   5   8      437.99      438.51      7.26 o
  -3   5   8      351.99      360.74      6.14 o
  -2   5   8      204.80      197.87      3.74 o
  -1   5   8        5.52        4.39      0.56 o
   0   5   8      468.26      457.57      7.94 o
   1   5   8      248.50      247.83      6.17 o
   2   5   8      638.24      635.96     16.03 o
   3   5   8      262.63      249.49      5.58 o
   4   5   8      610.48      591.67     11.56 o
   5   5   8        6.10        2.73      0.70 o
   6   5   8      163.39      163.65      4.80 o
   7   5   8      183.03      177.27      3.80 o
   8   5   8       95.68       97.08      4.59 o
   9   5   8       44.44       48.12      1.69 o
  -5   6   8       70.43       72.11      3.33 o
  -4   6   8       99.72       91.42      2.28 o
  -3   6   8      276.71      278.23      4.97 o
  -2   6   8      187.66      189.59      3.84 o
  -1   6   8      227.48      213.73      5.77 o
   0   6   8       97.58       93.88      2.42 o
   1   6   8      810.48      807.60     13.18 o
   2   6   8      394.50      370.08     12.42 o
   3   6   8      590.94      580.44     11.49 o
   4   6   8      153.33      160.92      4.05 o
   5   6   8      206.79      192.73      5.73 o
   6   6   8        5.53        7.47      1.10 o
   7   6   8      168.07      175.01      3.90 o
   8   6   8      198.94      208.88      4.45 o
   9   6   8      216.06      242.83      5.05 o
  -4   7   8       31.26       28.31      1.35 o
  -3   7   8      157.78      148.67      3.15 o
  -2   7   8      185.77      189.00      3.68 o
  -1   7   8       21.45       16.92      1.01 o
   0   7   8       89.71       88.71      2.52 o
   1   7   8      200.59      203.68      3.65 o
   3   7   8      255.69      248.87      5.74 o
   4   7   8      383.47      380.24     10.30 o
   5   7   8      231.00      217.28      6.47 o
   6   7   8        4.44        7.25      1.23 o
   7   7   8       80.77       79.99      2.44 o
   8   7   8      114.26      111.03      3.00 o
  -4   8   8      202.70      216.50      4.15 o
  -3   8   8      115.64      121.29      2.77 o
  -2   8   8      227.44      234.98      4.37 o
  -1   8   8      141.61      137.29      3.33 o
   0   8   8       39.57       38.06      1.60 o
   1   8   8      242.72      246.61      4.32 o
   2   8   8      100.67      103.27      3.18 o
   3   8   8      115.89      110.98      4.23 o
   4   8   8      650.49      612.10     15.77 o
   5   8   8      497.50      469.76     12.47 o
   6   8   8      261.31      269.51      7.82 o
   7   8   8       18.64       17.96      1.40 o
   8   8   8      206.82      211.01      4.78 o
  -3   9   8      159.22      160.45      3.39 o
  -2   9   8      317.46      298.00      5.32 o
  -1   9   8      213.35      215.31      4.04 o
   0   9   8       36.48       38.25      1.32 o
   1   9   8      559.68      577.05     10.02 o
   2   9   8       69.52       70.05      2.16 o
   4   9   8       72.19       71.25      3.37 o
   5   9   8      640.31      647.75     16.76 o
   6   9   8       12.62        7.59      1.47 o
   7   9   8       84.76       78.88      2.67 o
  -2  10   8      255.71      255.59      6.87 o
  -1  10   8      113.87      106.24      3.17 o
   0  10   8      134.86      132.45      2.74 o
   1  10   8      116.48      110.92      3.77 o
   2  10   8      144.46      151.16      3.57 o
   3  10   8      101.51      104.03      4.42 o
   4  10   8        4.17        8.06      1.64 o
   5  10   8       20.64       14.14      1.85 o
   6  10   8      216.00      223.15      7.21 o
  -1  11   8       24.64       23.48      2.50 o
   0  11   8       15.78       18.53      1.49 o
   1  11   8      121.65      118.36      4.02 o
   2  11   8      159.07      170.19      3.97 o
   3  11   8       25.44       31.10      2.67 o
   5  11   8      238.49      246.97      7.96 o
   0  -7   9       91.50       89.23      3.65 o
   1  -7   9       73.40       63.32      3.05 o
   2  -7   9       70.14       68.36      3.82 o
   3  -7   9      151.54      148.34      5.84 o
   4  -7   9       80.09       71.49      3.80 o
  -1  -6   9        1.18        1.94      0.73 o
   0  -6   9      220.27      193.11      5.75 o
   1  -6   9        2.34        2.33      0.88 o
   2  -6   9       40.67       38.89      2.86 o
   4  -6   9        9.98       14.15      1.97 o
   5  -6   9       69.20       73.75      3.62 o
   6  -6   9       11.70       15.00      1.97 o
  -2  -5   9       53.16       55.90      1.87 o
  -1  -5   9      107.45      100.50      3.71 o
   0  -5   9        4.29        3.55      1.16 o
   1  -5   9       22.64       18.55      1.33 o
   2  -5   9        1.21        0.56      1.25 o
   3  -5   9        1.07        2.01      1.29 o
   4  -5   9       41.33       46.51      2.78 o
   5  -5   9       59.43       52.72      2.89 o
   6  -5   9        4.26        3.44      1.32 o
   7  -5   9      102.55       96.62      3.96 o
  -3  -4   9       10.47       10.42      1.18 o
  -2  -4   9      132.99      125.82      3.24 o
  -1  -4   9       50.16       38.77      2.20 o
   0  -4   9      128.58      126.16      3.17 o
   1  -4   9      121.26      118.71      3.01 o
   3  -4   9       86.06       85.88      3.69 o
   4  -4   9      113.76      110.83      4.26 o
   5  -4   9      261.49      243.82      7.32 o
   6  -4   9       60.16       55.10      2.77 o
   7  -4   9       26.59       25.98      2.01 o
  -3  -3   9      270.58      261.45      4.86 o
  -2  -3   9      210.68      207.99      4.03 o
  -1  -3   9      264.31      259.64      6.86 o
   0  -3   9      105.96      111.29      2.02 o
   1  -3   9       23.07       24.93      1.33 o
   3  -3   9      152.60      143.40      5.02 o
   4  -3   9      253.70      239.70      7.09 o
   5  -3   9      379.40      374.73     10.14 o
   6  -3   9      341.37      338.94      9.21 o
   7  -3   9        7.67        9.24      1.30 o
   8  -3   9       25.62       25.71      1.81 o
  -4  -2   9      273.79      281.56      5.13 o
  -3  -2   9      138.18      141.85      3.12 o
  -2  -2   9      106.23      114.05      2.17 o
  -1  -2   9       79.61       83.92      2.20 o
   0  -2   9      121.43      120.32      2.11 o
   1  -2   9      117.88      109.26      2.70 o
   3  -2   9      500.93      461.69     12.18 o
   4  -2   9       28.93       24.09      1.87 o
   5  -2   9      299.66      292.87      8.06 o
   6  -2   9        6.50        7.10      1.15 o
   7  -2   9      195.29      203.44      5.83 o
   8  -2   9       61.95       59.60      2.44 o
  -4  -1   9       16.04       17.69      1.20 o
  -3  -1   9        5.62        5.24      1.00 o
  -2  -1   9       48.09       48.93      1.53 o
  -1  -1   9       43.00       45.25      1.27 o
   0  -1   9      355.56      342.08      4.36 o
   1  -1   9      166.83      165.14      3.03 o
   2  -1   9      871.93      835.25     20.72 o
   3  -1   9      176.84      159.02      5.07 o
   4  -1   9       57.17       55.85      2.51 o
   5  -1   9       13.67       12.87      1.33 o
   6  -1   9      550.91      570.58     14.16 o
   7  -1   9      253.88      273.57      7.25 o
   8  -1   9      128.24      133.04      3.93 o
   9  -1   9      391.22      428.59     10.43 o
  -4   0   9        4.72        5.43      0.87 o
  -3   0   9      103.32      109.41      2.58 o
  -2   0   9      147.86      144.31      3.04 o
  -1   0   9      118.08      121.60      1.80 o
   0   0   9      644.59      640.94      7.58 o
   1   0   9        7.40        9.57      0.75 o
   2   0   9       58.55       66.21      2.19 o
   3   0   9      742.16      726.74     17.99 o
   4   0   9      201.98      196.31      5.75 o
   5   0   9      388.91      395.31     10.16 o
   6   0   9      200.16      202.49      5.62 o
   7   0   9      135.24      141.58      4.09 o
   8   0   9        4.23        4.54      0.77 o
  -5   1   9        0.91        0.56      0.86 o
  -4   1   9      107.34      105.90      3.77 o
  -3   1   9      727.57      740.62     11.58 o
  -2   1   9     1032.88     1031.59     29.60 o
  -1   1   9      522.23      513.58      6.03 o
   0   1   9      212.41      213.19      2.92 o
   1   1   9       10.15        8.64      0.72 o
   2   1   9       19.32       23.88      1.81 o
   3   1   9       96.92       86.04      2.51 o
   4   1   9      372.34      358.06      9.41 o
   5   1   9      263.69      264.74      7.12 o
   6   1   9      356.57      365.63      9.28 o
   7   1   9      693.06      712.21     16.98 o
   8   1   9       15.97       19.68      1.12 o
  -5   2   9      319.61      320.62      5.58 o
  -4   2   9      204.54      204.79      4.00 o
  -3   2   9      170.58      171.05      3.49 o
  -2   2   9      422.35      425.96      7.04 o
  -1   2   9       37.79       37.09      1.18 o
   0   2   9      263.22      260.72      3.05 o
   1   2   9       40.46       41.57      1.28 o
   2   2   9        7.46       10.23      1.03 o
   3   2   9      234.47      230.90      5.03 o
   4   2   9      962.36      944.88     22.77 o
   5   2   9      220.03      230.93      6.35 o
   6   2   9      106.56      111.93      3.49 o
   7   2   9      337.38      338.71      6.12 o
   8   2   9        3.52        3.08      0.63 o
  -5   3   9       67.52       75.07      2.60 o
  -4   3   9        1.22        0.24      0.73 o
  -3   3   9        5.84        4.38      0.80 o
  -2   3   9       44.00       43.74      1.54 o
  -1   3   9        2.76        3.11      0.55 o
   0   3   9      247.65      248.52      3.66 o
   1   3   9      253.31      257.05      3.50 o
   2   3   9      242.78      251.96      5.46 o
   3   3   9      188.06      190.05      4.37 o
   4   3   9      691.99      697.65     17.21 o
   5   3   9      200.67      197.77      5.66 o
   6   3   9       18.16       16.90      1.32 o
   7   3   9      161.22      177.62      4.25 o
   8   3   9       28.37       27.06      2.65 o
   9   3   9      139.49      157.21      5.51 o
  -4   4   9       10.21       10.62      1.19 o
  -3   4   9       16.05       13.91      1.06 o
  -2   4   9        5.17        4.61      0.76 o
  -1   4   9       38.37       39.90      1.20 o
   0   4   9      208.20      201.87      3.10 o
   1   4   9      158.34      163.27      3.46 o
   2   4   9      327.04      324.38      9.03 o
   3   4   9       42.47       44.14      2.32 o
   4   4   9       77.79       77.15      3.05 o
   5   4   9      179.68      178.43      5.27 o
   6   4   9       61.72       52.43      2.24 o
   7   4   9      367.19      394.30      9.96 o
   8   4   9      232.05      249.50      7.73 o
   9   4   9        8.47       14.41      1.28 o
  -4   5   9       15.45       18.60      1.21 o
  -3   5   9        2.03        1.65      0.74 o
  -2   5   9       59.97       65.45      1.87 o
  -1   5   9      395.24      375.80      6.67 o
   0   5   9      502.36      508.11     11.89 o
   1   5   9      520.36      546.68     11.09 o
   3   5   9      651.80      678.63     17.10 o
   4   5   9       83.68       80.35      3.18 o
   5   5   9       44.95       50.75      2.36 o
   6   5   9       61.30       56.23      2.45 o
   7   5   9      345.02      346.14      9.01 o
   8   5   9      216.60      207.64      5.75 o
   9   5   9       40.59       38.84      1.82 o
  -4   6   9       36.35       35.12      1.51 o
  -3   6   9       18.17       17.02      1.15 o
  -2   6   9      251.21      240.84      5.00 o
  -1   6   9       78.02       81.95      2.03 o
   0   6   9      327.18      322.82      4.63 o
   1   6   9        2.03        1.20      0.64 o
   3   6   9       11.06       11.42      1.51 o
   4   6   9       14.61       14.67      1.58 o
   5   6   9      223.52      212.21      6.30 o
   6   6   9       77.36       80.74      3.16 o
   7   6   9       55.99       53.27      2.44 o
   8   6   9      219.29      215.87      4.63 o
  -3   7   9      273.56      265.58      4.92 o
  -2   7   9        2.73        1.30      0.71 o
  -1   7   9        2.10        7.74      4.20 o
   0   7   9       42.77       43.39      1.49 o
   1   7   9      144.23      150.35      3.43 o
   3   7   9      368.45      369.45     10.30 o
   4   7   9      110.14      118.23      4.35 o
   5   7   9      468.81      474.99     12.51 o
   6   7   9       66.86       66.99      2.97 o
   7   7   9       38.95       39.49      2.23 o
   8   7   9       98.82      113.93      3.07 o
  -3   8   9      157.07      165.48      3.49 o
  -2   8   9       80.27       77.86      2.14 o
  -1   8   9        4.51        5.94      0.94 o
   0   8   9       50.43       50.35      1.42 o
   1   8   9       53.29       52.47      1.90 o
   2   8   9      517.88      501.57     13.58 o
   3   8   9      392.67      397.81     11.11 o
   4   8   9      183.30      182.63      6.01 o
   5   8   9      237.92      258.78      7.75 o
   6   8   9       97.08       99.04      3.93 o
   7   8   9       44.88       51.12      2.66 o
  -2   9   9       91.52       93.51      2.40 o
  -1   9   9       19.99       19.38      1.74 o
   0   9   9      231.92      230.57      6.30 o
   1   9   9      180.61      188.56      4.20 o
   2   9   9      182.88      173.40      6.11 o
   4   9   9       71.57       75.58      3.61 o
   5   9   9       12.44       16.59      1.97 o
   6   9   9       13.35       12.15      1.73 o
  -1  10   9        4.15        2.80      1.11 o
   0  10   9       96.92       93.96      3.53 o
   1  10   9       28.89       27.71      1.98 o
   2  10   9      257.60      280.09      5.68 o
   3  10   9      214.95      222.04      7.36 o
   4  10   9        1.54        3.26      1.40 o
   5  10   9       74.26       85.08      3.98 o
   1  11   9      116.13      132.65      4.43 o
   2  11   9       64.40       58.45      2.81 o
   3  11   9       78.24       87.72      4.29 o
   2  -6  10       59.07       65.16      3.83 o
   4  -6  10        5.14        6.22      1.66 o
  -1  -5  10       66.83       66.75      3.08 o
   0  -5  10        9.00        5.44      1.35 o
   1  -5  10      146.02      148.89      3.72 o
   2  -5  10      105.21      106.90      4.71 o
   4  -5  10       92.92       89.77      4.07 o
   5  -5  10       50.96       49.83      2.96 o
   6  -5  10      124.81      125.46      4.89 o
  -2  -4  10       12.48       16.56      2.47 o
  -1  -4  10        7.01        9.01      0.86 o
   0  -4  10       29.12       19.38      1.85 o
   1  -4  10       39.18       32.92      2.90 o
   2  -4  10      139.95      151.77      5.65 o
   3  -4  10       65.29       60.69      3.28 o
   4  -4  10      147.43      141.63      5.23 o
   5  -4  10      135.27      129.61      4.82 o
   6  -4  10      151.45      144.41      5.11 o
  -2  -3  10       55.15       54.02      1.51 o
  -1  -3  10       92.35       91.84      2.21 o
   0  -3  10       15.22       19.09      1.77 o
   1  -3  10        1.17        1.92      0.77 o
   3  -3  10       32.15       41.44      2.64 o
   4  -3  10       60.39       60.88      3.05 o
   5  -3  10       64.21       68.96      3.24 o
   6  -3  10       95.57       85.30      3.49 o
   7  -3  10       46.22       48.43      2.53 o
  -3  -2  10        4.06        3.48      0.86 o
  -2  -2  10        9.20        9.12      0.80 o
  -1  -2  10       83.54       84.91      2.09 o
   0  -2  10        9.65        9.36      1.21 o
   1  -2  10       95.95       90.24      2.53 o
   3  -2  10       43.94       52.58      2.80 o
   4  -2  10       37.47       34.28      2.22 o
   5  -2  10       32.64       31.77      2.12 o
   6  -2  10        1.38        1.22      1.01 o
   7  -2  10       69.05       66.42      2.85 o
   8  -2  10       34.40       38.83      2.12 o
  -3  -1  10        4.91        5.59      0.92 o
  -2  -1  10       38.18       38.33      1.68 o
  -1  -1  10       78.28       81.90      3.19 o
   0  -1  10       97.25      103.91      2.78 o
   1  -1  10      384.99      359.02      9.78 o
   3  -1  10      169.18      163.84      5.40 o
   4  -1  10      221.27      208.15      6.32 o
   5  -1  10       59.49       56.01      2.62 o
   6  -1  10      508.13      505.07     12.89 o
   7  -1  10       34.71       36.50      2.00 o
   8  -1  10       48.97       45.04      2.10 o
  -3   0  10      118.69      126.32      2.93 o
  -2   0  10       32.50       35.46      1.97 o
  -1   0  10      678.03      657.51     10.52 o
   0   0  10      190.44      190.78      4.11 o
   1   0  10      160.55      143.50      3.28 o
   3   0  10      414.73      393.32     10.63 o
   4   0  10      324.48      308.79      8.56 o
   5   0  10      165.30      170.84      5.25 o
   6   0  10      129.38      135.36      4.31 o
   7   0  10      201.97      210.23      5.90 o
   8   0  10      243.32      248.57      6.60 o
  -3   1  10      127.72      139.31      3.10 o
  -2   1  10      179.76      181.72      5.35 o
  -1   1  10      362.49      361.59      8.91 o
   0   1  10      142.58      142.64      3.33 o
   1   1  10      111.13      106.34      2.65 o
   2   1  10      236.71      213.12      6.58 o
   3   1  10       13.89        8.41      1.33 o
   4   1  10      127.99      129.52      4.35 o
   5   1  10       46.50       47.54      2.33 o
   6   1  10      287.83      292.52      7.85 o
   7   1  10      271.95      277.96      7.35 o
   8   1  10      355.96      372.56      9.32 o
  -4   2  10       50.20       50.67      1.84 o
  -3   2  10      112.51      117.37      2.78 o
  -2   2  10       10.47        9.33      1.33 o
  -1   2  10      210.11      205.91      5.75 o
   0   2  10       82.20       80.03      1.66 o
   1   2  10       51.85       53.74      1.81 o
   2   2  10      169.60      162.89      5.42 o
   3   2  10      209.51      197.79      6.09 o
   4   2  10      244.65      246.57      7.09 o
   5   2  10       30.52       33.40      1.94 o
   6   2  10      224.87      227.20      6.35 o
   7   2  10       64.11       68.63      2.60 o
   8   2  10      112.25      108.67      3.31 o
  -4   3  10      209.43      205.49      5.63 o
  -3   3  10      419.55      423.51      7.18 o
  -2   3  10       12.76       12.51      1.00 o
  -1   3  10       82.72       84.03      3.16 o
   0   3  10       40.16       44.56      1.74 o
   1   3  10       11.68       15.04      0.87 o
   2   3  10       25.68       28.27      2.12 o
   3   3  10      881.70      889.40     21.98 o
   4   3  10      653.52      637.42     16.08 o
   5   3  10      514.50      527.61     13.43 o
   6   3  10      197.85      196.32      5.70 o
   7   3  10        4.99        5.11      0.95 o
   8   3  10       48.89       49.03      1.66 o
  -3   4  10      519.23      522.55      8.57 o
  -2   4  10       85.67       83.26      2.18 o
  -1   4  10       35.36       36.18      2.09 o
   0   4  10      245.54      246.29      4.97 o
   1   4  10       16.93       18.06      1.21 o
   3   4  10      247.53      247.68      7.37 o
   4   4  10      852.35      846.77     20.94 o
   5   4  10       13.19       15.56      1.53 o
   6   4  10      187.64      201.21      5.88 o
   7   4  10       13.72        9.24      1.18 o
   8   4  10       36.57       32.11      1.46 o
  -3   5  10      193.14      189.82      3.85 o
  -2   5  10       35.98       36.12      1.48 o
  -1   5  10      323.69      322.07      8.10 o
   0   5  10      256.85      261.96      7.05 o
   1   5  10      759.84      769.46     12.82 o
   3   5  10       76.78       72.60      3.28 o
   4   5  10      109.95      113.94      4.16 o
   5   5  10       27.76       29.03      1.98 o
   6   5  10      119.91      118.56      4.06 o
   7   5  10       73.21       72.57      2.87 o
   8   5  10       80.41       72.73      2.79 o
  -3   6  10       33.47       30.31      1.50 o
  -2   6  10      118.64      114.03      3.41 o
  -1   6  10        1.11        0.93      0.92 o
   0   6  10      162.98      172.57      3.90 o
   1   6  10       49.77       55.22      1.95 o
   3   6  10        1.35        2.04      1.10 o
   4   6  10      164.38      158.26      5.33 o
   5   6  10       20.19       19.85      1.83 o
   6   6  10      128.07      128.43      4.38 o
   7   6  10      140.48      143.52      4.67 o
   8   6  10       36.32       34.38      1.70 o
  -2   7  10       69.68       75.50      2.11 o
  -1   7  10      105.03      107.34      3.77 o
   0   7  10       28.07       29.72      1.95 o
   1   7  10       94.81      103.11      2.79 o
   2   7  10        4.56        5.04      1.45 o
   3   7  10      147.80      137.28      5.04 o
   4   7  10      239.07      240.44      7.41 o
   5   7  10      112.65      113.43      4.26 o
   6   7  10      478.25      494.06     12.99 o
   7   7  10      102.99      104.85      3.91 o
  -2   8  10      169.96      165.97      3.45 o
  -1   8  10      144.38      147.65      3.06 o
   0   8  10        3.07        4.30      1.16 o
   1   8  10      219.14      223.13      4.73 o
   2   8  10       22.54       24.63      2.39 o
   4   8  10       57.78       63.29      3.24 o
   5   8  10      342.27      350.22      9.95 o
   6   8  10       24.38       22.01      2.12 o
   7   8  10      120.73      124.27      4.55 o
  -1   9  10       78.31       80.08      2.09 o
   0   9  10       37.80       37.08      2.30 o
   1   9  10      154.89      143.68      4.59 o
   2   9  10      322.74      325.40      9.86 o
   4   9  10       60.47       63.70      3.36 o
   5   9  10       14.68       21.69      2.25 o
   6   9  10       47.26       54.02      3.04 o
   1  10  10      166.73      161.98      5.07 o
   2  10  10      804.50      814.59     21.32 o
   3  10  10       77.60       82.21      4.13 o
   4  10  10        6.91        6.77      1.66 o
   1  -4  11      103.63      111.58      4.15 o
   2  -4  11        7.22        4.07      1.65 o
   4  -4  11        6.65        4.18      1.52 o
   5  -4  11       40.02       36.19      2.71 o
  -1  -3  11      104.48      100.34      3.86 o
   0  -3  11       19.17       24.44      2.08 o
   1  -3  11       90.14      100.11      2.92 o
   2  -3  11       16.92       18.35      2.25 o
   3  -3  11      138.85      117.14      4.74 o
   4  -3  11        3.72        5.47      1.51 o
   5  -3  11      138.85      132.55      4.97 o
   6  -3  11        2.59        5.40      1.43 o
  -1  -2  11       11.73       10.81      1.55 o
   0  -2  11        2.22        2.47      1.14 o
   1  -2  11      120.87      126.85      3.28 o
   3  -2  11      124.86      123.19      4.78 o
   4  -2  11       52.14       59.93      3.15 o
   5  -2  11       11.96        9.89      1.57 o
   6  -2  11       66.09       56.42      2.90 o
   7  -2  11      141.61      144.31      4.87 o
  -2  -1  11        2.04        1.44      1.16 o
  -1  -1  11        1.38        3.11      0.84 o
   0  -1  11       45.17       39.68      2.32 o
   1  -1  11       68.60       71.14      2.30 o
   3  -1  11      361.44      346.47      9.88 o
   4  -1  11       38.00       42.23      2.58 o
   5  -1  11      150.86      133.83      4.69 o
   6  -1  11       27.76       22.07      1.90 o
   7  -1  11        2.89        2.92      1.08 o
  -2   0  11       73.61       75.85      3.27 o
  -1   0  11      288.21      273.79      7.60 o
   0   0  11       78.91       78.82      2.47 o
   1   0  11       19.50       23.35      2.29 o
   3   0  11       76.19       80.82      3.57 o
   4   0  11        1.26        2.05      1.16 o
   5   0  11        9.01        8.52      1.38 o
   6   0  11        5.14        3.25      1.11 o
   7   0  11      119.13      126.29      4.22 o
  -2   1  11      124.42      128.65      4.33 o
  -1   1  11       66.63       70.35      1.83 o
   0   1  11      166.99      164.96      5.52 o
   1   1  11      135.06      127.80      4.96 o
   3   1  11       95.82       85.34      3.68 o
   4   1  11       67.42       65.88      3.00 o
   5   1  11       41.03       40.94      2.32 o
   6   1  11       45.42       45.05      2.35 o
   7   1  11      100.82      101.38      3.57 o
   8   1  11      119.28      126.56      3.99 o
  -2   2  11       36.26       40.42      2.39 o
  -1   2  11       30.43       28.73      1.22 o
   0   2  11      153.39      153.26      3.66 o
   1   2  11      354.45      331.99      9.78 o
   3   2  11      362.45      345.25      9.75 o
   4   2  11      365.37      351.77      9.75 o
   5   2  11      187.29      187.70      5.83 o
   6   2  11      178.12      176.07      5.43 o
   7   2  11      113.37      114.23      3.87 o
   8   2  11       85.42       84.05      3.00 o
  -2   3  11       69.41       72.20      2.04 o
  -1   3  11       28.37       28.29      1.53 o
   0   3  11       84.76       85.30      3.08 o
   1   3  11      286.65      272.75      8.45 o
   3   3  11      636.68      624.61     16.21 o
   4   3  11      355.97      351.08      9.80 o
   5   3  11      491.18      504.91     13.17 o
   6   3  11       17.08       21.21      1.77 o
   7   3  11      192.72      192.80      5.67 o
   8   3  11      355.02      398.33     10.18 o
  -2   4  11       79.51       83.03      3.35 o
  -1   4  11      112.46      107.29      4.45 o
   0   4  11      119.11      122.44      3.16 o
   1   4  11      701.80      711.21     13.37 o
   3   4  11        1.94        1.22      1.22 o
   4   4  11       34.16       35.45      2.39 o
   5   4  11       50.29       54.75      2.74 o
   6   4  11       34.34       32.12      2.02 o
   7   4  11      158.73      156.31      4.90 o
   8   4  11      252.03      272.53      8.72 o
  -2   5  11      200.32      198.87      5.77 o
  -1   5  11       98.94       98.43      2.24 o
   0   5  11       41.73       43.89      2.43 o
   1   5  11      123.57      124.57      3.17 o
   3   5  11      109.83      114.95      4.50 o
   4   5  11       56.35       57.22      2.95 o
   5   5  11      230.54      221.90      6.76 o
   6   5  11       17.31       18.50      1.73 o
   7   5  11        1.95        1.82      1.02 o
  -2   6  11       40.77       42.17      2.39 o
  -1   6  11       15.03       14.83      1.65 o
   0   6  11        4.94        6.59      1.26 o
   1   6  11       62.08       67.23      2.27 o
   3   6  11      381.30      366.22     10.50 o
   4   6  11       94.87       97.55      4.00 o
   5   6  11      506.29      489.94     13.04 o
   6   6  11       43.70       43.01      2.53 o
   7   6  11        1.33        0.01      0.98 o
  -1   7  11      136.89      140.82      4.58 o
   0   7  11       13.55       15.12      1.68 o
   1   7  11       10.95       10.66      1.17 o
   2   7  11      159.36      163.59      5.97 o
   3   7  11      268.10      262.05      8.17 o
   4   7  11       85.05       78.29      3.66 o
   5   7  11      387.98      397.47     11.06 o
   6   7  11      281.04      287.66      8.43 o
   0   8  11       81.60       79.70      3.28 o
   1   8  11       72.55       73.58      3.37 o
   2   8  11        9.17       12.27      2.02 o
   4   8  11       14.64       15.08      1.99 o
   5   8  11       37.33       38.96      2.64 o
   1   9  11        8.24        7.64      1.45 o
   2   9  11        3.21        3.84      1.67 o
   4   9  11       15.44       17.16      2.18 o
   1  -2  12       25.48       24.16      1.65 o
   2  -2  12       73.03       66.70      3.60 o
   3  -2  12       23.40       20.47      2.30 o
   4  -2  12        6.54        5.00      1.58 o
   5  -2  12       13.92       15.65      1.95 o
   0  -1  12      361.79      366.50      9.41 o
   1  -1  12       10.83        8.64      1.89 o
   3  -1  12      163.43      149.22      5.61 o
   4  -1  12       49.79       47.87      2.93 o
   5  -1  12      129.67      125.47      4.75 o
   6  -1  12      101.54      123.80      4.57 o
   0   0  12      225.70      237.53      7.78 o
   1   0  12       41.82       44.63      2.98 o
   3   0  12        8.31        8.82      1.66 o
   4   0  12       22.98       27.86      2.27 o
   5   0  12        7.10        4.58      1.40 o
   6   0  12       49.90       50.37      2.72 o
  -1   1  12        1.74        1.98      1.19 o
   0   1  12       77.95       76.17      2.33 o
   1   1  12       25.26       32.16      2.70 o
   3   1  12       24.18       27.64      2.33 o
   4   1  12       94.21       94.49      3.96 o
   5   1  12        1.69        1.42      1.17 o
   6   1  12        3.47        3.15      1.20 o
   7   1  12      145.79      161.41      5.19 o
  -1   2  12        3.31        5.86      1.35 o
   0   2  12       18.14       19.69      1.94 o
   1   2  12       10.68       15.66      2.15 o
   3   2  12       99.27       95.92      4.12 o
   4   2  12      123.57      117.00      4.50 o
   5   2  12      207.91      184.91      6.02 o
   6   2  12        7.58        6.47      1.31 o
   7   2  12       27.67       35.48      2.23 o
  -1   3  12        0.93        0.63      1.09 o
   0   3  12      132.19      129.37      4.45 o
   1   3  12        1.07        0.65      1.31 o
   3   3  12       62.59       65.09      3.44 o
   4   3  12      206.41      198.94      6.54 o
   5   3  12       59.41       62.01      3.05 o
   6   3  12        1.14        2.71      1.12 o
   7   3  12       46.97       48.89      2.55 o
  -1   4  12      156.65      163.81      5.19 o
   0   4  12      292.37      273.00      7.39 o
   1   4  12      660.50      622.47     16.83 o
   3   4  12       29.33       26.00      2.42 o
   4   4  12       11.76       12.32      1.78 o
   5   4  12       67.97       77.07      3.49 o
   6   4  12       21.76       19.25      1.89 o
   0   5  12      298.30      295.05      7.87 o
   1   5  12       63.91       57.62      3.54 o
   3   5  12      128.25      125.33      5.00 o
   4   5  12       96.47      100.25      4.22 o
   5   5  12      141.26      144.75      5.21 o
   6   5  12       91.32       93.16      3.81 o
   0   6  12      113.54      111.88      4.06 o
   1   6  12      104.11      102.04      3.32 o
   2   6  12      112.97      115.78      4.95 o
   3   6  12       11.17       12.03      1.90 o
   4   6  12      134.00      139.32      5.23 o
   5   6  12      160.82      165.61      5.75 o
   6   6  12      367.60      380.08     10.60 o
   1   7  12       82.15       85.23      3.51 o
   2   7  12       94.27      100.39      4.61 o
   3   7  12       47.85       48.83      3.14 o
   4   7  12       71.20       69.85      3.57 o
   5   7  12      327.98      342.53     10.02 o
   2   1  13        6.34        5.11      1.69 o
   3   1  13        1.18        1.48      1.41 o
   4   1  13      122.51      121.35      4.85 o
   2   2  13        4.94        5.43      1.71 o
   3   2  13      153.78      143.35      5.55 o
   4   2  13      198.59      188.42      6.48 o
   5   2  13      385.18      401.41     11.29 o
   2   3  13      357.96      361.53     10.89 o
   3   3  13        4.57        2.95      1.60 o
   4   3  13       51.70       42.65      2.94 o
   5   3  13        2.84        0.60      1.34 o
   2   4  13        2.97        3.76      1.67 o
   3   4  13        4.28        3.73      1.58 o
   4   4  13        4.48        1.79      1.36 o
   3   5  13       28.71       26.31      2.63 o
 
